# Supplementary material for: Deletion of RAP1 affects iron homeostasis, azole resistance, and virulence in Candida albicans
Source: mSphere. 2025 Apr 23;10(5):e00155-25. doi: 10.1128/msphere.00155-25 (PMC12108065; doi:10.1128/msphere.00155-25)
Supplement: Table S1 — List of DEG. [file msphere.00155-25-s0002.xlsx]

## Sheet: Low Fe
Description: The RAP1-deleted and wild-type strains were c ultured in YPD medium supplemented with 400 micromolar BPS for 24 h to deplete intracellular iron content. Subsequently, the iron pre-starved cells were grown in YPD with 200 micromolar BPS ("low-iron") medium for 5h. Differentially expressed genes (DEGs) were compared between the mutant and wild-type strains using RNA-seq analysis. DEGs …
Gene name	Gene ID	Orf identifier	baseMean	log2FoldChange	lfcSE	stat	pvalue	padj	Description
IFD6	C1_04140W	orf19.1048	2554.91	3.24364	0.414872	7.81842	5.34923e-15	5.21713e-12	Aldo-keto reductase; similar to aryl alcohol dehydrogenases; protein increase correlates with MDR1 overexpression (not CDR1 or CDR2) in fluconazole-resistant clinical isolates; farnesol regulated; possibly essential; Spider biofilm induced
orf19.1722	C3_01290W	orf19.1722	20.0314	2.91713	0.588044	4.96074	7.02269e-07	7.6227e-05	Ortholog of <i>Candida albicans WO-1</i> : CAWG_02462
orf19.4706	C4_00860C	orf19.4706	1631.65	2.7974	0.380074	7.36013	1.83726e-13	1.13671e-10	Protein of unknown function; induced in cyr1 or ras1 mutant; induced by fluconazole, by alpha pheromone in SpiderM medium and during oralpharyngeal candidasis; Spider biofilm induced
PGA13	CR_08510W	orf19.6420	319.377	2.49486	0.561665	4.4419	8.91671e-06	0.000599649	GPI-anchored cell wall protein involved in cell wall synthesis; required for normal cell surface properties; induced in oralpharyngeal candidasis; Spider biofilm induced; Bcr1-repressed in RPMI a/a biofilms
orf19.3854	CR_06040W	orf19.3854	9107.07	2.45103	0.335417	7.30742	2.72322e-13	1.3365e-10	Ortholog of S. cerevisiae Sat4; amphotericin B induced; clade-associated gene expression; Spider biofilm induced
orf19.5814.1	C2_02910W	orf19.5814.1	25.321	2.38902	0.612084	3.90308	9.49753e-05	0.00408064	Protein of unknown function
orf19.4055	C5_05510C	orf19.4055	289.06	2.30723	0.430809	5.35559	8.5279e-08	1.22703e-05	Protein similar to S. cerevisiae Ybr075wp; transposon mutation affects filamentous growth; clade-associated gene expression
orf19.2445	C1_06000W	orf19.2445	252.57	2.27281	0.299778	7.58166	3.41156e-14	2.63841e-11	Putative dicarboxylic amino acid permease; fungal-specific (no human or murine homolog); induced by alpha pheromone in SpiderM medium
orf19.711	CR_06550C	orf19.711	6943.69	2.25408	0.48378	4.65931	3.17276e-06	0.000272637	Protein of unknown function; induced by nitric oxide; predicted ORF from Assembly 19; removed from Assembly 20; restored based on transcription data
MNN1	C5_02630C	orf19.4279	2089.05	2.24712	0.342101	6.56859	5.07939e-11	1.36636e-08	Putative alpha-1,3-mannosyltransferase; of the mannosyltransferase complex; negatively regulated by Rim101; transcript elevated in chk1 and nik1 mutants, but not in sln1 mutant; Spider and flow model biofilm induced
HAK1	C1_06610C	orf19.6249	285.252	2.24365	0.341968	6.561	5.34492e-11	1.37787e-08	Putative potassium transporter; similar to Schwanniomyces occidentalis Hak1p; amphotericin B induced; induced upon phagocytosis by macrophage; Hap43-repressed; rat catheter biofilm repressed
orf19.6113	C1_00030C	orf19.6113	290.837	2.23138	0.434145	5.13971	2.75156e-07	3.27382e-05	Protein of unknown function; transcript detected on high-resolution tiling arrays
NCE103	C3_01300C	orf19.1721	327.412	2.15632	0.476398	4.52631	6.00235e-06	0.000477555	Carbonic anhydrase; converts of CO2 to bicarbonate; essential for virulence in host niches with limited CO2, normal white-opaque switch; Mnl1-induced in weak acid stress; Hap43-induced gene; F-12/CO2, rat catheter, Spider biofilm induced
orf19.2564	CR_01710W	orf19.2564	49.6983	2.03106	0.409325	4.96199	6.97763e-07	7.6227e-05	Putative nucleolar protein; implicated in ribosome biogenesis; rat catheter biofilm repressed
CCH1	C1_01100W	orf19.3298	7520.02	1.9402	0.268076	7.23748	4.57114e-13	1.88544e-10	Voltage-gated Ca2+ channel of the high affinity calcium uptake system; roles in thigmotropism, establishment of galvanotropism; transcript regulated by Nrg1 and Mig1; flow model biofilm repressed
SOD5	C2_00680C	orf19.2060	2045.5	1.90904	0.262082	7.28413	3.23752e-13	1.43075e-10	Cu-containing superoxide dismutase; protects against oxidative stress; induced by neutrophils, hyphal growth, caspofungin, osmotic/oxidative stress; oralpharyngeal candidiasis induced; rat catheter and Spider biofilm induced
WSC1	C3_04250W	orf19.5867	640.632	1.90356	0.263912	7.21285	5.47943e-13	2.11883e-10	Putative cell wall component; transcript upregulated in cyr1 mutant (yeast or hyphae); Spider and flow model biofilm induced
POL93	C1_00290W	orf19.6078	2126.76	1.8791	0.425527	4.41594	1.00573e-05	0.000661966	Predicted ORF in retrotransposon Tca8 with similarity to the Pol region of retrotransposons encoding reverse transcriptase, protease and integrase; downregulated in response to ciclopirox olamine; F-12/CO2 early biofilm induced
INN1	CR_02740W	orf19.2832	5866.89	1.86446	0.255291	7.30329	2.80822e-13	1.3365e-10	Protein with similarity to S. cerevisiae Inn1p, which is an essential protein of the contractile actomyosin ring required for ingression of the plasma membrane into the bud neck during cytokinesis; contains a C2 membrane targeting domain
orf19.732	CR_07170W	orf19.732	5155.73	1.84695	0.526009	3.51125	0.000446007	0.0127752	Possible dehydrogenase; flow model biofilm induced; rat catheter biofilm induced; Spider biofilm induced
orf19.5468	C3_00050C	orf19.5468	633.96	1.8416	0.24744	7.44263	9.86994e-14	6.78504e-11	Predicted ORF from Assembly 19; removed from Assembly 20; restored based on transcription data; almost identical to orf19.6113, orf19.4055, orf19.5370
orf19.270	C3_02790W	orf19.270	391.846	1.80257	0.199158	9.05096	1.4172e-19	2.92274e-16	Ortholog of <i>C. dubliniensis CD36</i> : Cd36_82780, <i>C. parapsilosis CDC317</i> : CPAR2_102150, <i>Pichia stipitis Pignal</i> : psti_CGOB_00155 and <i>Candida tropicalis MYA-3404</i> : CTRG_02557
orf19.6192	C3_07980C	orf19.6192	75.8284	1.7961	0.378972	4.7394	2.14352e-06	0.000207218	Protein of unknown function; Plc1-regulated; transcript detected in high-resolution tiling arrays
TPO4	CR_03920C	orf19.473	756.065	1.74622	0.270709	6.45054	1.11451e-10	2.75819e-08	Putative sperimidine transporter; fungal-specific (no human or murine homolog); Spider biofilm induced; promoter bound by Tec1 and Ndt80; Bcr1-repressed in RPMI a/a biofilms
ALK2	CR_00210W	orf19.7513	6574.36	1.71888	0.322021	5.33778	9.40925e-08	1.29367e-05	N-Alkane inducible cytochrome P450
orf19.2962	C1_02730W	orf19.2962	370.876	1.71031	0.287591	5.947	2.73093e-09	5.8263e-07	Protein of unknown function; Spider biofilm induced
orf19.7457	C3_06680C	orf19.7457	614.247	1.70067	0.277507	6.12838	8.87799e-10	2.03437e-07	Protein with Mob2p-dependent hyphal regulation
DPP3	C7_02500C	orf19.6459	1873.16	1.67156	0.374718	4.46084	8.16375e-06	0.000567518	Protein similar to S. cerevisiae pyrophosphate phosphatase Dpp1; required for farnesol biosynthesis; repressed by 17-beta-estradiol, ethynyl estradiol; Spider biofilm induced
MRV2	C5_04190W	orf19.3902	585.226	1.65907	0.512219	3.23898	0.00119957	0.0268904	Protein of unknown function; repressed by fluphenazine treatment or in an azole-resistant strain that overexpresses CDR1 and CDR2; Spider biofilm induced
CRZ1	C3_05780C	orf19.7359	4121.61	1.63631	0.367694	4.4502	8.57898e-06	0.000589757	Calcineurin-regulated C2H2 transcription factor; role in maintenance of membrane integrity, azole tolerance; not required for mouse virulence; repressed by low iron; regulates Ca++ influx during alkaline pH response; Spider biofilm induced
orf19.5861.1	C3_04190W	orf19.5861.1	68.3601	1.6233	0.389421	4.1685	3.06608e-05	0.00156775	Protein of unknown function; Spider biofilm induced
orf19.6843	C1_04490W	orf19.6843	7278.88	1.61313	0.27864	5.78929	7.06849e-09	1.36665e-06	Ortholog(s) have role in CENP-A containing chromatin assembly, chromatin remodeling and nucleoplasm localization
EBP1	C6_01180C	orf19.125	904.188	1.61307	0.394984	4.08388	4.42901e-05	0.00219218	NADPH oxidoreductase; interacts with phenolic substrates (17beta-estradiol); possible role in estrogen response; induced by oxidative, weak acid stress, NO, benomyl, GlcNAc; Cap1, Mnl1 induced; Hap43-repressed; rat catheter biofilm induced
orf19.1274	C4_05870C	orf19.1274	82.2533	1.59185	0.430588	3.69694	0.000218216	0.00813315	Has domain(s) with predicted DNA binding, zinc ion binding activity and role in DNA-templated transcription
orf19.216	C2_08910C	orf19.216	3075.38	1.582	0.286044	5.53063	3.19086e-08	5.03712e-06	Protein with a metallo-dependent phosphatase domain; ketoconazole-induced; upregulation correlates with clinical development of fluconazole resistance
PMC1	C3_01250W	orf19.1727	22903.2	1.55988	0.455971	3.421	0.000623913	0.0163566	Vacuolar calcium P-type ATPase; transcript regulated by calcineurin and fluconazole; mutant shows increased resistance to fluconazole, lithium; increased sensitivity to calcium; Spider biofilm induced
orf19.4970	C1_13430C	orf19.4970	641.672	1.5468	0.494694	3.12679	0.00176727	0.0344924	Protein of unknown function; Spider biofilm induced
VPS1	C5_01210W	orf19.1949	6844.91	1.53075	0.230772	6.63317	3.28563e-11	9.35251e-09	Dynamin-family GTPase-related protein; induced upon adherence to polystyrene; regulated by Gcn2p and Gcn4p
orf19.3120	C4_06910W	orf19.3120	516.596	1.51207	0.293471	5.15237	2.57212e-07	3.12034e-05	PDR-subfamily ABC transporter (half-size); similar to WHITE subfamily proteins; repressed by fluphenazine treatment or in an azole-resistant strain that overexpresses CDR1 and CDR2; induced by nitric oxide; rat catheter biofilm induced
orf19.687	C6_01960W	orf19.687	211.68	1.49726	0.446833	3.35083	0.000805709	0.0201392	Ortholog of <i>C. dubliniensis CD36</i> : Cd36_62090, <i>C. parapsilosis CDC317</i> : CPAR2_602150, <i>C. auris B8441</i> : B9J08_005503 and <i>Candida tenuis NRRL Y-1498</i> : CANTEDRAFT_112751
orf19.2049	C2_00750W	orf19.2049	7257.1	1.49164	0.500368	2.98108	0.00287234	0.0490916	Plasma membrane-associated protein; heterozygous null mutant displays sensitivity to virgineone; Spider biofilm induced
orf19.5874	C3_04310C	orf19.5874	18.9902	1.49033	0.461759	3.22751	0.00124873	0.0273967	Ortholog of <i>C. dubliniensis CD36</i> : Cd36_84250, <i>C. parapsilosis CDC317</i> : CPAR2_806160, <i>Candida tenuis NRRL Y-1498</i> : CANTEDRAFT_137075 and <i>Debaryomyces hansenii CBS767</i> : DEHA2F11462g
orf19.5704	C6_03440W	orf19.5704	67.2844	1.48273	0.464038	3.19527	0.00139698	0.0295997	Ortholog(s) have rRNA binding activity, role in RNA splicing, mitochondrial RNA processing, mitochondrial genome maintenance, positive regulation of rRNA processing, rRNA metabolic process and mitochondrion localization
TLO1	CR_00020W	orf19.7544	4019.09	1.47011	0.201049	7.31222	2.62758e-13	1.3365e-10	Member of a family of telomere-proximal genes; involved in filamentous growth, biofilm formation, and response to oxidative and cell wall stress; hypha-induced expression; rat catheter biofilm repressed; interacts with Med3p, Rpc10p, Med15p
orf19.5543	C6_02720C	orf19.5543	1471.27	1.43767	0.278588	5.16055	2.46221e-07	3.04674e-05	Has domain(s) with predicted role in intracellular protein transport, vesicle-mediated transport
CLG1	CR_07240C	orf19.6146	1220.35	1.43045	0.327766	4.36423	1.27571e-05	0.00078928	Putative cyclin-like protein; transcription is regulated upon yeast-hyphal switch
SAP10	C4_04470W	orf19.3839	1196.49	1.42105	0.360438	3.94255	8.06195e-05	0.0035628	Secreted aspartyl protease; roles in adhesion, virulence (RHE model), cell surface integrity; distinct specificity from Sap9; at cell membrane and wall; GPI-anchored; induced in low iron; Tbf1-activated; Spider biofilm induced
orf19.6338	C6_00020W	orf19.6338	397.807	1.38659	0.30778	4.50514	6.63302e-06	0.000512839	Ortholog of <i>Candida albicans WO-1</i> : CAWG_05352
MCA1	C3_05190C	orf19.5995	4619.9	1.38459	0.166835	8.29915	1.04859e-16	1.62191e-13	Putative metacaspase, cysteine protease involved in apoptosis in response to stresses; has similarity to S. cerevisiae Mca1p; fungal-specific (no human or murine homolog); farnesol-induced
RAD16	C1_02810W	orf19.2969	4346.7	1.37955	0.203572	6.77668	1.22967e-11	4.22664e-09	Ortholog of S. cerevisiae Rad16; a protein that recognizes and binds damaged DNA; flucytosine induced; rat catheter and Spider biofilm induced
orf19.733	CR_07160C	orf19.733	5508.38	1.37493	0.412283	3.33493	0.000853222	0.0210314	Has domain(s) with predicted role in transmembrane transport and membrane localization
orf19.675	C1_11270W	orf19.675	27676.1	1.37146	0.237345	5.77831	7.54531e-09	1.41463e-06	Cell wall protein; induced in core stress response and core caspofungin response; iron-regulated; amphotericin B, ketoconazole, and hypoxia induced; regulated by Cyr1, Ssn6; induced in oralpharyngeal candidasis; Spider biofilm repressed
orf19.4705	C4_00880W	orf19.4705	244.172	1.36458	0.246794	5.52921	3.21683e-08	5.03712e-06	Ortholog(s) have ATP binding, ATP:3'-cytidine-cytidine-tRNA adenylyltransferase activity, CCA tRNA nucleotidyltransferase activity, CTP:tRNA cytidylyltransferase activity, tRNA binding activity
RTA2	C2_06470W	orf19.24	10709.8	1.34084	0.417126	3.21446	0.00130688	0.0283363	Flippase involved in sphingolipid long chain base release; mediates calcineurin-dependent ER stress response and resistance to azoles; Plc1p, Ca2+, calcineurin-regulated;
orf19.6840	C1_04470C	orf19.6840	2335.98	1.31792	0.294898	4.46909	7.85546e-06	0.000555233	Protein of unknown function; transcript detected in high-resolution tiling arrays; transcription induced by alpha pheromone in SpiderM medium; Spider and early-stage flow model biofilm induced
orf19.4707	C4_00850C	orf19.4707	123.042	1.31202	0.362382	3.62054	0.000293984	0.00999385	Putative secreted acid sphingomyelin phosphodiesterase; possible Kex2p substrate
orf19.7398	C3_06390W	orf19.7398	39.215	1.30573	0.361363	3.61333	0.000302286	0.0101246	Protein of unknown function' Hap43-induced gene; repressed by prostaglandins
orf19.1388	C2_09660W	orf19.1388	104.525	1.30544	0.280055	4.66137	3.14111e-06	0.000272637	Putative 66S pre-ribosomal particle component; Hap43-induced; F-12/CO2 early biofilm induced
MNN47	C1_09130W	orf19.4771	4271.79	1.303	0.435546	2.99164	0.0027748	0.0480887	Protein of unknown function; Spider biofilm induced
orf19.4883	C1_10140C	orf19.4883	5316.62	1.29656	0.275004	4.71469	2.42075e-06	0.000224112	Protein of unknown function; S. cerevisiae ortholog Cos111 confers resistance to the antifungal drug ciclopirox olamine; constitutive expression independent of MTL or white-opaque status; Spider biofilm induced
RCT1	C3_05710W	orf19.7350	54401.9	1.29406	0.403482	3.20724	0.00134014	0.0287898	Fluconazole-induced protein; Ras1, Cyr1 repressed and Efg1 induced; regulated by Nrg1, Tup1, Tbf1, Ssn6; induced in oralpharyngeal candidasis; rat catheter biofilm repressed
orf19.6899	C7_01170C	orf19.6899	159.414	1.29391	0.381458	3.392	0.000693834	0.0178123	Putative oxidoreductase; mutation confers hypersensitivity to toxic ergosterol analog; rat catheter and Spider biofilm induced
PEP3	C6_03020W	orf19.5584	1075.69	1.28837	0.383257	3.36164	0.000774802	0.0195661	Peptidase; activity useful for strain identification by multilocus enzyme electrophoresis (MLEE); clade-associated gene expression
orf19.3337	C1_01510W	orf19.3337	2830.85	1.28582	0.397393	3.23565	0.00121366	0.0270105	Protein of unknown function; merged with orf19.3338; rat catheter, flow and Spider model biofilm induced; promoter bound by Bcr1, Efg1, Ndt80, and Rob1; orf19.3338 Bcr1-repressed in RPMI a/a biofilms
ENP2	C7_03540C	orf19.6686	102.96	1.28101	0.28293	4.52767	5.96372e-06	0.000477555	Putative nucleolar protein; essential; heterozygous mutation confers resistance to 5-fluorocytosine (5-FC), 5-fluorouracil (5-FU), and tubercidin (7-deazaadenosine); Hap43-induced; Spider biofilm induced
OYE32	C4_06780C	orf19.3131	1534.31	1.27741	0.258906	4.93389	8.06086e-07	8.45298e-05	NAD(P)H oxidoreductase family protein; induced by nitric oxide, amphotericin B, oxidative stress via Cap1; upregulation associated with MDR1 overexpression or benomyl treatment; macrophage-downregulated protein; Spider biofilm induced
orf19.5140	C7_03150W	orf19.5140	72.6566	1.27244	0.413689	3.07584	0.00209913	0.0397165	Protein of unknown function; rat catheter and Spider biofilm induced
orf19.6350	C1_12720C	orf19.6350	44.4013	1.27038	0.388566	3.2694	0.00107778	0.0249718	Ortholog of <i>C. dubliniensis CD36</i> : Cd36_11890 and <i>Candida albicans WO-1</i> : CAWG_00170
TPK1	C1_10220C	orf19.4892	1855.57	1.25528	0.24086	5.21165	1.87173e-07	2.41258e-05	cAMP-dependent protein kinase (PKA) catalytic subunit; isoform of Tpk2; involved in regulation of filamentation, phenotypic switching and mating; WT nuclear localization requires Bcy1; produced during stationary, not exponential growth
orf19.3978	C5_04910W	orf19.3978	32.5132	1.255	0.388133	3.23342	0.00122317	0.0270276	Protein required for maturation of 18S rRNA; rat catheter biofilm repressed
SPE2	C5_00700C	orf19.568	560.423	1.2501	0.198978	6.2826	3.32959e-10	7.92313e-08	Putative S-adenosylmethionine decarboxylase; Hap43-induced gene; possibly adherence-induced; Spider biofilm induced
orf19.1267	C4_05810W	orf19.1267	11834.1	1.24686	0.28796	4.32996	1.4914e-05	0.000887237	Ortholog(s) have cytosol, plasma membrane localization
orf19.4030	C5_05350W	orf19.4030	666.853	1.2417	0.379915	3.26837	0.00108169	0.0249718	Ortholog(s) have DNA primase activity, single-stranded DNA binding activity and role in DNA replication, DNA replication, synthesis of RNA primer, mitotic DNA replication initiation
RNR3	CR_05570C	orf19.5845	94.7267	1.22676	0.301299	4.07156	4.66987e-05	0.002275	Putative ribonucleotide reductase large subunit; transcript induced in low iron; rat catheter and Spider biofilm induced
CYS3	CR_08340W	orf19.6402	3131.53	1.22664	0.344757	3.55797	0.000373726	0.0112245	Cystathionine gamma-lyase; induced by alkaline, amphotericin B, cadmium stress, oxidative stress via Cap1; possibly adherence-induced; Hog1 regulated; reduced levels in stationary phase yeast cells; Spider and flow model biofilm induced
orf19.5718	C6_03520C	orf19.5718	763.123	1.22601	0.364025	3.36793	0.000757337	0.0192035	Has domain(s) with predicted role in intracellular protein transport, vesicle-mediated transport
PHR1	C4_04530C	orf19.3829	8546.6	1.2234	0.367993	3.32451	0.000885749	0.0217465	Cell surface glycosidase; may act on cell-wall beta-1,3-glucan prior to beta-1,6-glucan linkage; role in systemic, not vaginal virulence (neutral, not low pH); high pH or filamentation induced; Bcr1-repressed in RPMI a/a biofilm
SWE1	C1_10010C	orf19.4867	3283.81	1.2137	0.230392	5.26796	1.37949e-07	1.81594e-05	Putative protein kinase with a role in control of growth and morphogenesis, required for full virulence; mutant cells are small, rounded, and sometimes binucleate; not required for filamentous growth; mutant is hypersensitive to caspofungin
BUD23	C5_01060C	orf19.1966	130.017	1.19973	0.380526	3.15281	0.00161708	0.0323128	Putative methyltransferase; Hap43-induced; repressed by prostaglandins
TLO8	C3_07970C	orf19.6191	702.668	1.19153	0.399035	2.98603	0.00282623	0.0487072	Member of a family of telomere-proximal genes of unknown function; may be spliced in vivo
orf19.1950	C5_01200W	orf19.1950	389.114	1.19096	0.225205	5.28836	1.2342e-07	1.66e-05	Ortholog(s) have ADP-ribosyl-[dinitrogen reductase] hydrolase activity, phosphatase activity
orf19.2030	C2_00940W	orf19.2030	7380.26	1.17727	0.268344	4.38715	1.14844e-05	0.000725043	Plasma membrane-associated protein; induced in cyr1 or ras1 mutant; induced by hypoxia, ketoconazole and during growth in the mouse cecum; induced in oralpharyngeal candidasis; Spider biofilm induced
TES15	C2_05950C	orf19.5215	663.735	1.16996	0.305757	3.82643	0.000130017	0.00532948	Putative acyl-CoA thioesterase; Hap43-repressed; Spider biofilm induced
HAC1	C1_06130C	orf19.2432	6181.49	1.16623	0.366212	3.18458	0.00144963	0.0305045	bZIP transcription factor; role in unfolded protein response and control of morphology; transcript undergoes atypical splicing at C terminus under ER stress; induced during mating and by caspofungin; mRNA binds She3; Spider biofilm induced
orf19.263.1	C3_02710W	orf19.263.1	2271.51	1.16217	0.380502	3.05429	0.00225592	0.0414165	Protein of unknown function; gene has intron; Spider biofilm induced
PDE1	C5_02290W	orf19.4235	847.483	1.15902	0.271498	4.26898	1.96373e-05	0.00110451	Low affinity cyclic nucleotide phosphodiesterase; mediates cAMP signaling in response to glucose or intracellular acidification; macrophage-repressed; Spider biofilm induced
orf19.3373	C4_03460C	orf19.3373	868.339	1.14642	0.342342	3.34877	0.000811713	0.0201605	Putative protein of unknown function; transcript upregulated in clinical isolates from HIV+ patients with oral candidiasis; Spider biofilm induced
orf19.1642	C3_02040C	orf19.1642	95.5415	1.12788	0.356745	3.16158	0.00156913	0.031935	Ortholog of S. cerevisiae Loc1, a nuclear protein involved in asymmetric localization of ASH1 mRNA in S. cerevisiae; Hap43-induced gene; Spider biofilm induced
orf19.158	C3_01150C	orf19.158	517.074	1.12486	0.303814	3.70246	0.000213521	0.00810463	Ortholog of S. cerevisiae Apd1; required for normal localization of actin patches and normal tolerance of sodium ions and hydrogen peroxide; Hap43-induced; Spider biofilm induced
NOG2	C6_03640W	orf19.5732	485.459	1.12234	0.373749	3.00293	0.00267396	0.0468662	Putative nucleolar GTPase; repressed by prostaglandins; Hap43-induced, rat catheter and Spider biofilm induced
MNN15	C1_04900W	orf19.753	973.997	1.11557	0.236641	4.71417	2.42694e-06	0.000224112	Putative alpha-1,3-mannosyltransferase; predicted role in protein O-linked glycosylation; Spider biofilm induced
ZRT101	C4_06970C	orf19.3112	61.2834	1.11475	0.338425	3.29393	0.000987966	0.0237142	Putative zinc transporter; acts with Pra1 in sequestration of zinc from host tissues during infection; hyphal, macrophage-induced; alkaline induced upon adherence to polystyrene; induced in oralpharyngeal candidasis; Spider biofilm induced
MNN14	C3_05610W	orf19.6996	1060.25	1.11287	0.291639	3.81592	0.000135676	0.00552257	Predicted alpha-1,3-mannosyltransferase activity with a role in protein glycosylation; Hap43-repressed; Spider biofilm induced
orf19.5698	C5_00030W	orf19.5698	207.775	1.10631	0.244452	4.52567	6.02058e-06	0.000477555	Putative mitochondrial ribosomal protein of the large subunit; transcript is upregulated in clinical isolates from HIV+ patients with oral candidiasis; Spider biofilm repressed
REP1	CR_00140W	orf19.7521	858.602	1.10372	0.349624	3.15687	0.00159474	0.0321849	DNA scaffold protein that recruits transcriptional activators in response to nutritional signals, including to galactose and GlcNAc; involved in negative regulation of MDR1 transcription; mutant shows increased resistance to azole drugs
orf19.29	C2_06530W	orf19.29	80.68	1.09293	0.316281	3.45557	0.00054914	0.0150333	Ortholog of S. cerevisiae Tah11, a DNA replication licensing factor required for pre-replication complex assembly; rat catheter, flow model and Spider biofilm induced
MXR1	C2_00960C	orf19.2028	2456.86	1.08345	0.246502	4.39529	1.10627e-05	0.000705619	Putative methionine sulfoxide reductase; Plc1-regulated; induced by human neutrophils, flucytosine; macrophage regulated (gene induced, protein decreased); possibly adherence-induced; Spider biofilm induced
CRL1	C1_01420C	orf19.3330	2969.67	1.08194	0.255354	4.23705	2.2648e-05	0.0012511	Predicted GTPase of RHO family; CAAX motif geranylgeranylated; expression in S. cerevisiae causes dominant-negative inhibition of pheromone response
orf19.639.1	CR_05150W	orf19.639.1	38.6375	1.07536	0.346219	3.106	0.00189634	0.0365502	Ortholog(s) have structural constituent of ribosome activity and mitochondrial large ribosomal subunit localization
AKR1	C1_13220C	orf19.4950	6905.75	1.07508	0.356304	3.0173	0.00255034	0.0454724	Ankyrin-repeat protein; induced by fluphenazine
orf19.5207	C2_05840W	orf19.5207	98.651	1.06637	0.336788	3.16628	0.001544	0.0315271	Predicted diphthamide biosynthesis protein; Spider biofilm induced
GPR1	C5_01250W	orf19.1944	3264.66	1.06378	0.214659	4.95569	7.20728e-07	7.68818e-05	Plasma membrane G-protein-coupled receptor of the cAMP-PKA pathway; detects lactate and triggers signaling pathway that regulates beta-glucan masking and immune evasion; binds Gpa2; regulates HWP1 and ECE1; required for WT hyphal growth
orf19.2314	C1_11000C	orf19.2314	109.62	1.05692	0.31974	3.30555	0.000947893	0.0229985	Protein with a role in nucleolar integrity and processing of pre-rRNA; mutation confers hypersensitivity to 5-fluorocytosine (5-FC), 5-fluorouracil (5-FU), and tubercidin (7-deazaadenosine); Hap43-induced; Spider biofilm induced
TLO4	C1_14590C	orf19.7276.1	775.034	1.05259	0.223526	4.70905	2.48869e-06	0.000226434	Member of a family of telomere-proximal genes of unknown function; transcript induced in an RHE model of oral candidiasis; Hap43-repressed
HBR3	C3_03650W	orf19.6955	149.704	1.04876	0.303381	3.4569	0.000546429	0.0150256	Essential protein; regulated by hemoglobin; S. cerevisiae ortholog is essential; Hap43p-induced gene
orf19.6083	C1_00200C	orf19.6083	87.4523	1.03973	0.280179	3.71097	0.000206467	0.00793424	Has domain(s) with predicted RNA binding, nucleic acid binding activity
orf19.3879	CR_06270W	orf19.3879	89.2693	1.03767	0.317883	3.26431	0.00109732	0.0252383	Predicted protein of unknown funtion; overlaps orf19.3879.1, which is a region annotated as blocked reading frame
orf19.5666	C4_00390W	orf19.5666	935.118	1.02891	0.34139	3.01388	0.00257932	0.045857	Ortholog(s) have G-quadruplex DNA binding, chromatin binding activity
ERO1	C1_10040W	orf19.4871	15433	1.02372	0.287629	3.55918	0.000372019	0.0112245	Ortholog of S. cerevisiae Ero1; role in formation of disulfide bonds in the endoplasmic reticulum; fluconazole-induced; induced by Mnl1 under weak acid stress; Spider biofilm induced
orf19.7111	C7_00120W	orf19.7111	1077.18	1.01674	0.18203	5.58557	2.32938e-08	4.0033e-06	Putative mitochondrial outer membrane protein membrane fission effector; possibly an essential gene, disruptants not obtained by UAU1 method
REI1	C1_05060W	orf19.59	115.677	1.01627	0.285252	3.56273	0.000367024	0.0111932	Putative cytoplasmic pre-60S factor; Hap43-induced; repressed by prostaglandins
orf19.281	C3_02900W	orf19.281	293.604	1.01316	0.241976	4.18704	2.82617e-05	0.00145713	Ortholog of <i>C. dubliniensis CD36</i> : Cd36_82880, <i>C. parapsilosis CDC317</i> : CPAR2_102370, <i>Candida tenuis NRRL Y-1498</i> : CANTEDRAFT_118463 and <i>Pichia stipitis Pignal</i> : PICST_32241
orf19.295	C3_02990C	orf19.295	293.604	1.01316	0.241976	4.18704	2.82617e-05	0.00145713	Ortholog of <i>C. dubliniensis CD36</i> : Cd36_82970, <i>C. auris B8441</i> : B9J08_001198, <i>Lodderomyces elongisporus NRLL YB-4239</i> : LELG_02117 and <i>Debaryomyces hansenii CBS767</i> : DEHA2G01012g
orf19.192	C2_04750W	orf19.192	556.276	1.00955	0.279473	3.61235	0.000303438	0.0101246	Has domain(s) with predicted magnesium ion transmembrane transporter activity, role in magnesium ion transport and membrane localization
orf19.3297	C1_01090C	orf19.3297	431.2	1.00754	0.214984	4.68659	2.77801e-06	0.000249094	Ortholog(s) have structural constituent of ribosome activity and mitochondrial small ribosomal subunit localization
orf19.6888	C2_05770W	orf19.6888	2225.95	1.00399	0.224233	4.47744	7.55439e-06	0.000550252	Zn(II)2Cys6 domain transcription factor; regulated by Mig1 and Tup1; rat catheter and Spider biofilm induced
orf19.1720	C3_01310W	orf19.1720	103.062	1.00327	0.253746	3.95385	7.69039e-05	0.00343126	Ortholog(s) have role in error-free translesion synthesis, mitotic recombination
CHS7	C1_06010W	orf19.2444	1086.01	1.00282	0.311448	3.21986	0.00128252	0.0279399	Protein required for wild-type chitin synthase III activity; similar to (but not functional homolog of) S. cerevisiae Chs7p, which effects ER export of Chs3p; induced cyr1 mutant hyphae and ras1 yeast-form cells; Spider biofilm induced
orf19.257	C3_02650W	orf19.257	73.2387	-1.01536	0.339214	-2.99327	0.00276004	0.0479674	Transcription is negatively regulated by Sfu1p; repressed by nitric oxide
GAL7	C1_02180W	orf19.3675	10901.6	-1.01699	0.315002	-3.22853	0.0012443	0.0273967	Putative galactose-1-phoshphate uridyl transferase; downregulated by hypoxia, upregulated by ketoconazole; macrophage/pseudohyphal-repressed
orf19.2663	C1_06200W	orf19.2663	790.882	-1.02936	0.237208	-4.33947	1.42824e-05	0.000866324	Ortholog of <i>Pichia stipitis Pignal</i> : PICST_29216 and <i>Candida albicans WO-1</i> : CAWG_00788
orf19.7321	CR_09230C	orf19.7321	823.439	-1.04043	0.289651	-3.592	0.000328144	0.010401	Ortholog(s) have role in re-entry into mitotic cell cycle after pheromone arrest and endoplasmic reticulum localization
orf19.7082	C7_00380W	orf19.7082	239.024	-1.04803	0.297137	-3.52708	0.000420169	0.0122622	S-adenosylmethionine transporter of the mitochondrial inner membrane; mitochondrial carrier family; predicted role in biotin biosynthesis and respiratory growth; Spider biofilm repressed
BST1	C1_04190C	orf19.1053	650.03	-1.06229	0.297893	-3.56601	0.000362462	0.0111932	Inositol deacylase involved in attachment of GPI-anchored proteins to cell wall; required for host invasion and immune escape
UGA33	CR_09200C	orf19.7317	471.233	-1.0633	0.327331	-3.24838	0.00116063	0.0262666	Zinc-finger transcription factor; similar to S. cerevisiae Uga3 which regulates gamma-aminobutyrate metabolism gene expression; required for yeast cell adherence to silicone substrate; rat catheter biofilm induced
CIS302	C2_06550W	orf19.31	369.119	-1.065	0.236531	-4.50256	6.71407e-06	0.000512839	Ortholog of <i>C. parapsilosis CDC317</i> : CPAR2_201960, <i>C. dubliniensis CD36</i> : Cd36_20900, <i>Candida metapsilosis</i> : CMET_3324 and <i>Candida tropicalis NEW ASSEMBLY</i> : CTRG1_04756
orf19.6008	C3_05290C	orf19.6008	382.392	-1.06654	0.357671	-2.98191	0.00286455	0.0490916	S. cerevisiae ortholog YLL032C interacts with ribosomes; repressed by alpha pheromone in SpiderM medium
IQG1	C7_01840W	orf19.6536	1390.93	-1.06715	0.293301	-3.63841	0.000274321	0.00958885	Actomyosin ring component at bud neck; cell-cycle regulated ser phosphorylation at CDK sites regulate association with Bni1/Bnr1, Iqg1 degradation, and ring disassembly; mutation causes cytokinetic defects; rat catheter biofilm repressed
HHF1	C1_04240C	orf19.1059	11452.8	-1.06804	0.242064	-4.41221	1.02321e-05	0.00066638	Putative histone H4; repressed in fkh2 mutant; regulated by Efg1; fluconazole induced; amphotericin B repressed; farnesol regulated; colony morphology-related gene regulation by Ssn6; Hap43-induced; rat catheter and Spider biofilm repressed
orf19.4349	C5_03170C	orf19.4349	305.108	-1.07134	0.239784	-4.46795	7.89728e-06	0.000555233	Protein of unknown function; transcript repressed by elevated CO2; Spider biofilm induced
RHD3	C4_04050C	orf19.5305	9556.95	-1.07435	0.270434	-3.97268	7.10678e-05	0.00325701	GPI-anchored yeast-associated cell wall protein; induced in high iron; clade-associated gene expression; not essential for cell wall integrity; fluconazole-repressed; flow model and Spider biofilm repressed
orf19.4942	C1_13150W	orf19.4942	46.4061	-1.0754	0.349123	-3.08028	0.00206805	0.0394908	Ortholog of <i>Candida albicans WO-1</i> : CAWG_00134
LEU1	CR_00360C	orf19.7498	5114.33	-1.09174	0.361715	-3.01823	0.0025426	0.0454655	3-isopropylmalate dehydratase; antigenic in humans; repressed in hyphae; alkaline repressed; upregulated by human whole blood or PMNs; regulated by Sef1, Sfu1, and Hap43; rat catheter biofilm induced, Spider biofilm repressed
CDC5	C1_00950C	orf19.6010	1258.64	-1.09362	0.297938	-3.67064	0.000241939	0.00875496	Polo-like kinase; member of conserved Mcm1 regulon; depletion causes defects in spindle elongation and Cdc35-dependent filamentation; virulence-group-correlated expression; likely essential (UAU1 method); Spider biofilm repressed
orf19.1063	C1_04280C	orf19.1063	70.8696	-1.09637	0.327492	-3.34777	0.000814632	0.0201605	Ortholog(s) have alpha-1,6-mannosyltransferase activity, mannosyltransferase activity, role in GPI anchor biosynthetic process and endoplasmic reticulum, endoplasmic reticulum membrane, mannosyltransferase complex localization
ILV5	C6_00870C	orf19.88	5535.04	-1.09788	0.245671	-4.46892	7.8617e-06	0.000555233	Ketol-acid reductoisomerase; antigenic; regulated by Gcn4; GlcNAc, amino acid starvation (3-AT)-induced; macrophage-repressed protein; protein present in exponential and stationary phase; flow model and Spider biofilm repressed
orf19.4504	C2_04480W	orf19.4504	550.05	-1.10485	0.359097	-3.07674	0.00209276	0.0397165	Has domain(s) with predicted oxidoreductase activity
PDK2	CR_08860W	orf19.7281	2260.57	-1.10696	0.221359	-5.00075	5.7109e-07	6.55982e-05	Putative pyruvate dehydrogenase kinase; mutation confers hypersensitivity to amphotericin B
orf19.6983	C3_05450C	orf19.6983	2970.68	-1.13642	0.294295	-3.8615	0.000112695	0.00467949	Protein of unknown function; Hap43-repressed gene; repressed by nitric oxide; Spider biofilm induced
orf19.2763	C4_02400C	orf19.2763	291.755	-1.14019	0.354933	-3.21242	0.00131623	0.0283746	Protein not essential for viability; orf19.10279 possibly transcriptionally regulated upon hyphal formation
FGR29	C2_10430C	orf19.5316	215.774	-1.16363	0.324165	-3.58961	0.000331177	0.010401	Protein lacking an ortholog in S. cerevisiae; transposon mutation affects filamentous growth; rat catheter biofilm repressed
YKE2	CR_09600C	orf19.6601.1	2286.12	-1.16827	0.382295	-3.05593	0.00224365	0.0413437	Possible heterohexameric Gim/prefoldin protein complex subunit; role in folding alpha-tubulin, beta-tubulin, and actin; transcript induced by yeast-to-hypha switch; regulated by Nrg1, Tup1; Spider and flow model biofilm induced
orf19.3471	C6_02300C	orf19.3471	54.8287	-1.19545	0.322057	-3.71191	0.000205699	0.00793424	Protein with a predicted anaphase-promoting complex APC subunit 1 CDC26 domain; Hap43-repressed gene
orf19.3216	C5_03950W	orf19.3216	182.497	-1.20108	0.256764	-4.67775	2.90039e-06	0.000256353	Similar to Rab GTPase activators; Hap43p-induced gene
orf19.1395	C2_09590C	orf19.1395	1034.27	-1.20249	0.30739	-3.91194	9.15564e-05	0.00398752	Ortholog(s) have copper ion transmembrane transporter activity, inorganic phosphate transmembrane transporter activity
HTB1	C3_03900C	orf19.6925	9532.27	-1.21913	0.254172	-4.79648	1.61477e-06	0.000161138	Histone H2B; induced by adherence to polystyrene; amphotericin B, caspofungin repressed; flucytosine, fluconazole induced; Efg1 regulated; slow growth, increased white-to opaque switch in ectopic expression strains; Spider biofilm repressed
CFL5	C5_01380W	orf19.1930	1546.02	-1.23276	0.212812	-5.79274	6.92454e-09	1.36665e-06	Ferric reductase; induced in low iron; ciclopirox olamine, flucytosine induced; amphotericin B, Sfu1 repressed; Tbf1, Hap43 induced
VHT1	CR_03270W	orf19.2397	188.205	-1.23645	0.337148	-3.66738	0.000245051	0.00881471	Predicted membrane transporter, involved in biotin import; member of the anion:cation symporter (ACS) family, major facilitator superfamily (MFS); biotin-dependent transcription regulated by Vhr1p; amphotericin B, caspofungin repressed
CHT3	CR_10110W	orf19.7586	4526.75	-1.24826	0.254307	-4.90848	9.17842e-07	9.46448e-05	Major chitinase; secreted; functional homolog of S. cerevisiae Cts1p; 4 N-glycosylation motifs; possible O-mannosylation; putative signal peptide; hyphal-repressed; farnesol upregulated in biofilm; regulated by Efg1p, Cyr1p, Ras1p
orf19.6597	CR_09660W	orf19.6597	92.3447	-1.25882	0.279802	-4.49897	6.82851e-06	0.000515219	Has domain(s) with predicted role in regulation of cell cycle
FRP3	C2_06680W	orf19.1224	2675.13	-1.26922	0.349982	-3.62655	0.000287235	0.00990535	Putative ammonium transporter; upregulated in the presence of human neutrophils; fluconazole-downregulated; repressed by nitric oxide; Spider biofilm induced; rat catheter biofilm repressed
GIT3	C5_00880C	orf19.1979	12667.2	-1.27654	0.327768	-3.89464	9.83427e-05	0.00416744	Glycerophosphocholine permease; white cell specific transcript; fungal-specific; alkaline repressed; caspofungin, macrophage/pseudohyphal-repressed; flow model biofilm induced; Spider biofilm induced
MRS4	C2_08070C	orf19.2178	767.096	-1.28485	0.375017	-3.42611	0.000612293	0.0161891	Mitochondrial carrier family member, involved in iron homeostasis; putative membrane transporter localized to the mitochondrial membrane; transcription under control of Atf2p; regulated by Sef1p, Sfu1p, and Hap43p
orf19.2074	C2_00530W	orf19.2074	31.6984	-1.28716	0.401676	-3.20449	0.00135303	0.0288662	Ortholog of <i>Candida albicans WO-1</i> : CAWG_03833
CFL1	C4_05770C	orf19.1263	1909.01	-1.29789	0.193978	-6.69094	2.21748e-11	7.2208e-09	Protein similar to ferric reductase Fre10p; possible functional homolog of S. cerevisiae Fre1p (reports differ); transcription is negatively regulated by Sfu1p, copper, amphotericin B, caspofungin; induced by ciclopirox olamine
FET31	C6_00480C	orf19.4211	10424.3	-1.31052	0.400437	-3.27273	0.00106516	0.0248796	Putative multicopper oxidase; ketoconazole/caspofungin/amphotericin B repressed; Sef1/Sfu1/Hap43 regulated; reports differ if functional homolog of ScFet3; rat catheter and Spider biofilm induced
HHT21	C1_04260W	orf19.1061	18860	-1.31261	0.295262	-4.44557	8.76574e-06	0.000595974	Putative histone H3; amphotericin B repressed; regulated by Efg1, farnesol; Hap43-induced; rat catheter and Spider biofilm repressed
HHF22	CR_06800C	orf19.1854	8625.4	-1.319	0.287976	-4.58023	4.64456e-06	0.000393643	Putative histone H4; regulated by Efg1; flucytosine, fluconazole-induced; amphotericin B, caspofungin repressed; colony morphology-related gene regulation by Ssn6; Hap43-induced; rat catheter and Spider biofilm repressed
orf19.5611	C6_03240W	orf19.5611	74.4784	-1.32204	0.36463	-3.6257	0.000288179	0.00990535	Predicted 3-methylbutanol:NAD(P) oxidoreductase and methylglyoxal reductase (NADPH-dependent); role in ergosterol metabolic process; early stage flow model biofilm induced; Spider biofilm induced
CSA2	C4_06920C	orf19.3117	7384.89	-1.3256	0.440525	-3.00914	0.00261984	0.0460482	Extracellular heme-binding protein involved in heme-iron acquisition; regulated by Tsa1, Tsa1B in minimal media at 37 deg; induced by ketoconazole, nitric oxide, Hap43; required for normal RPMI biofilm formation
UGA11	C2_03640W	orf19.854	373.828	-1.33013	0.404377	-3.28934	0.00100422	0.0237142	Putative gamma-aminobutyrate (GABA) transaminase; macrophage-induced; overlaps orf19.854.1, which is a region annotated as a blocked reading frame; Spider biofilm induced
orf19.7589	CR_10130W	orf19.7589	258.935	-1.33958	0.302762	-4.42454	9.66465e-06	0.000642959	Protein of unknown function; Hap43-repressed gene; transcript induced by elevated CO2
orf19.7322	CR_09240C	orf19.7322	4150.34	-1.35444	0.43197	-3.1355	0.0017156	0.0335899	Protein of unknown function; S. cerevisae ortholog Ypl225w interacts with ribosomes; rat catheter biofilm induced
orf19.6604	CR_09580C	orf19.6604	1336.36	-1.35901	0.337422	-4.02761	5.63462e-05	0.00270243	Ortholog of S. cerevisiae Pba1 that is involved in 20S proteasome assembly; upregulated in a cyr1 null mutant; contains a 5' UTR intron
orf19.2966	C1_02780W	orf19.2966	1104.19	-1.36267	0.309269	-4.40611	1.05245e-05	0.00067828	Predicted dienelactone hydrolase domain; clade-associated gene expression; farnesol-downregulated; rat catheter biofilm repressed
GIT1	C2_06590C	orf19.34	245.018	-1.37124	0.248096	-5.52705	3.25658e-08	5.03712e-06	Glycerophosphoinositol permease; involved in utilization of glycerophosphoinositol as a phosphate source; Rim101-repressed; virulence-group-correlated expression
ACO1	CR_08210C	orf19.6385	5168.46	-1.37691	0.37888	-3.63417	0.000278881	0.00969348	Aconitase; induced in high iron; 2 upstream CCAAT motifs; amino acid starvation (3-AT), amphotericin B, phagocytosis, farnesol induced; Hap43, fluconazole-repressed; Gcn4-regulated; antigenic in infection; flow and Spider biofilm repressed
HTA2	C1_04170C	orf19.1051	8256.87	-1.38456	0.303944	-4.55532	5.23047e-06	0.000431479	Putative histone H2A; farnesol regulated; rat catheter biofilm repressed; Spider biofilm repressed; Hap43-induced
orf19.1043	C1_04110W	orf19.1043	95.8071	-1.3891	0.38342	-3.62292	0.000291292	0.00995705	Ortholog(s) have lysophosphatidic acid acyltransferase activity, role in intracellular triglyceride homeostasis, lipid droplet organization and endoplasmic reticulum, lipid droplet localization
BNA31	C2_02950W	orf19.5809	1230.76	-1.39763	0.327267	-4.2706	1.94945e-05	0.00110451	Putative arylformamidase, enzyme of the NAD biosynthesis pathway; Gcn4p-regulated
HGT17	C4_01070W	orf19.4682	828.946	-1.40301	0.380449	-3.68776	0.000226235	0.00833164	Putative MFS family glucose transporter; 20 members in C. albicans; 12 probable membrane-spanning segments; induced at low (0.2%, compared to 2%) glucose in rich media; Spider biofilm induced
BUL1	C1_08170C	orf19.5094	744.974	-1.40675	0.413325	-3.4035	0.000665279	0.0172221	Protein similar but not orthologous to S. cerevisiae Bul1; a protein involved in selection of substrates for ubiquitination; mutants are viable; macrophage/pseudohyphal-induced; rat catheter biofilm induced
CFL4	C5_01360W	orf19.1932	3208.19	-1.40937	0.377016	-3.73821	0.000185333	0.00721167	C-terminus similar to ferric reductases; induced in low iron; Sfu1-repressed; ciclopirox olamine induced; colony morphology-related gene regulation by Ssn6; Hap43-repressed; Sef1-regulated
KIP2	C2_10310C	orf19.1747	110.542	-1.40941	0.412723	-3.41491	0.00063802	0.0165858	Putative kinesin-related motor protein involved in mitotic spindle positioning; repressed by alpha pheromone in SpiderM medium; periodic mRNA expression, peak at cell-cycle G2/M phase
orf19.2350	C1_10710C	orf19.2350	292.38	-1.43014	0.397656	-3.59642	0.000322628	0.010401	Protein similar to S. cerevisiae Yor378w; MFS family transporter; transposon mutation affects filamentous growth; null mutants are viable; fungal-specific (no human or murine homolog)
orf19.1052	C1_04180W	orf19.1052	11311.2	-1.44536	0.240951	-5.99855	1.99088e-09	4.39914e-07	Predicted histone H2B; Hap43-induced gene; Spider biofilm repressed
orf19.6976	C3_05380W	orf19.6976	179.659	-1.44801	0.458229	-3.16002	0.0015776	0.0320021	Predicted MFS membrane transporter; member of the proton coupled folate transporter/heme carrier protein family; virulence-group-correlated expression; Spider biofilm induced
orf19.1050	C1_04160C	orf19.1050	156.477	-1.45902	0.404299	-3.60877	0.000307649	0.0101246	Ortholog of <i>S. cerevisiae</i> : PDL32, <i>C. glabrata CBS138</i> : CAGL0J01397g, <i>C. dubliniensis CD36</i> : Cd36_03920, <i>C. parapsilosis CDC317</i> : CPAR2_107150 and <i>C. auris B8441</i> : B9J08_005139
TEF4	C5_03270W	orf19.2652	127.988	-1.47711	0.390016	-3.78731	0.00015229	0.00606204	Putative translation elongation factor; genes encoding ribosomal subunits, translation factors, and tRNA synthetases are downregulated upon phagocytosis by murine macrophage
orf19.1522	C2_02050C	orf19.1522	467.182	-1.52692	0.275803	-5.53627	3.08984e-08	5.03712e-06	Ortholog of <i>C. dubliniensis CD36</i> : Cd36_16850, <i>C. parapsilosis CDC317</i> : CPAR2_211990, <i>C. auris B8441</i> : B9J08_001195 and <i>Candida tenuis NRRL Y-1498</i> : cten_CGOB_00169
HHT2	CR_06810W	orf19.1853	9375.76	-1.53883	0.307751	-5.00026	5.72539e-07	6.55982e-05	Putative histone H3; farnesol regulated; Hap43-induced; rat catheter and Spider biofilm repressed
SEN15	C1_03900W	orf19.4464	58.9496	-1.5595	0.374694	-4.16207	3.1538e-05	0.00159939	Similar to delta subunit of tRNA splicing endonuclease; increased transcription is observed upon fluphenazine treatment
ARO10	CR_06860C	orf19.1847	3777.38	-1.61619	0.288909	-5.59409	2.21783e-08	3.92048e-06	Aromatic decarboxylase; Ehrlich fusel oil pathway of aromatic alcohol biosynthesis; alkaline repressed; protein abundance affected by URA3 expression in CAI-4 strain; Spider biofilm induced
orf19.1146	C1_11720W	orf19.1146	13.8068	-1.61818	0.535349	-3.02267	0.00250555	0.0450996	Ortholog of <i>Candida albicans WO-1</i> : CAWG_00265
MCP1	C7_01750W	orf19.6550	301.376	-1.64167	0.454635	-3.61097	0.000305055	0.0101246	Mitochondrial outer membrane protein, component of vacuole and mitochondria patches (vCLAMPs); involved in mitophagy; mutants are defective in mitochondrial function and virulence; regulated by Sef1p, Sfu1p, and Hap43p
MAL31	C5_04930C	orf19.3981	1869.08	-1.66315	0.38488	-4.32121	1.55174e-05	0.000914347	Putative high-affinity maltose transporter; transcript is upregulated in clinical isolates from HIV+ patients with oral candidiasis; alkaline induced; Spider biofilm induced
HSP31	C1_02070W	orf19.3664	144.264	-1.67912	0.421141	-3.98706	6.68962e-05	0.00312629	Putative 30 kda heat shock protein; repressed during the mating process; rat catheter biofilm induced
orf19.7279.1	CR_08830W	orf19.7279.1	244.841	-1.69504	0.253799	-6.67866	2.4114e-11	7.45967e-09	Protein of unknown function; Spider biofilm induced
CPD2	C4_03340C	orf19.1438	485.264	-1.71385	0.258445	-6.63138	3.32561e-11	9.35251e-09	Protein with homology to NADH dehydrogenase; regulated by Sef1p-, Sfu1p-, and Hap43p
orf19.3378	C4_03500C	orf19.3378	113.631	-1.71452	0.329454	-5.20413	1.94903e-07	2.46094e-05	Protein of unknown function; regulated by Tsa1, Tsa1B in minimal media at 37 degrees C
orf19.4901	C1_10310W	orf19.4901	746.806	-1.75348	0.552964	-3.17105	0.00151889	0.0313245	Predicted methyltransferase; Spider biofilm induced
SSA2	C1_04300C	orf19.1065	45639.6	-1.7715	0.434644	-4.07576	4.58649e-05	0.00225211	HSP70 family chaperone; cell wall fractions; antigenic; beta-defensin peptides impport; ATPase domain binds histatin 5; at hyphal surface, not yeast; farnesol-repressed in biofilm; flow model, Spider biofilm repressed; caspofungin repressed
DAL52	C5_01670W	orf19.3208	19.7572	-1.7808	0.581183	-3.06409	0.00218332	0.0404437	Putative allantoate permease; mutant is viable; similar but not orthologous to S. cerevisiae Dal5
orf19.6600	CR_09620C	orf19.6600	213.173	-1.7816	0.30742	-5.79534	6.81821e-09	1.36665e-06	Ortholog(s) have phosphatidic acid transfer activity and role in cardiolipin metabolic process, phospholipid translocation, phospholipid transport, positive regulation of phosphatidylcholine biosynthetic process
AAT22	C4_01200C	orf19.4669	273.139	-1.81693	0.34001	-5.34377	9.10345e-08	1.28007e-05	Aspartate aminotransferase; nitrogen metabolism; similar but not orthologous to S. cerevisiae Aat2; clade-associated gene expression; protein levels decrease in stationary phase yeast; mutant is viable; flow model biofilm repressed
ALD6	C4_05130C	orf19.742	451.976	-1.84054	0.235785	-7.80601	5.90269e-15	5.21713e-12	Putative aldehyde dehydrogenase; stationary phase enriched protein; expression regulated upon white-opaque switch; rat catheter biofilm induced; rat catheter and Spider biofilm induced
ADH3	C2_04470W	orf19.4505	151.546	-1.84922	0.539108	-3.43015	0.000603237	0.0161822	Putative NAD-dependent (R,R)-butanediol dehydrogenase; regulated by white-opaque switch; induced by nitric oxide independent of Yhb1; Spider biofilm induced
GOR1	C1_02980W	orf19.2989	1632.47	-1.98185	0.27762	-7.1387	9.42162e-13	3.42891e-10	Ortholog(s) have glyoxylate reductase (NAD+) activity and role in glyoxylate catabolic process
HGT12	C7_00280W	orf19.7094	396.657	-2.00452	0.462484	-4.33426	1.46254e-05	0.000878521	Glucose, fructose, mannose transporter; major facilitator superfamily; role in macrophage-induced hyphal growth; detected at germ tube plasma membrane by mass spectrometry; Snf3p-induced; 12 probable transmembrane segments
CHT2	C5_04130C	orf19.3895	2215.42	-2.02136	0.461233	-4.38251	1.17318e-05	0.000733178	GPI-linked chitinase; required for normal filamentous growth; repressed in core caspofungin response; fluconazole, Cyr1, Efg1, pH-regulated; mRNA binds She3 and is localized to yeast-form buds and hyphal tips; Spider biofilm repressed
PGA31	C4_04080C	orf19.5302	202.011	-2.10316	0.642424	-3.27378	0.0010612	0.0248796	Cell wall protein; putative GPI anchor; expression regulated upon white-opaque switch; induced by Congo Red and cell wall regeneration; Bcr1-repressed in RPMI a/a biofilms
HGT13	C7_00290C	orf19.7093	1040.25	-2.27659	0.675116	-3.37215	0.000745828	0.0189895	Predicted sugar transporter, involved in glycerol utilization; member of the major facilitator superfamily; 12 transmembrane; gene has intron; oxidative stress-induced via Cap1p; expressed in rich medium, 2% glucose
TNA1	C5_03060C	orf19.4335	27.7974	-2.37282	0.565432	-4.19647	2.71105e-05	0.00142146	Putative nicotinic acid transporter; detected at germ tube plasma membrane by mass spectrometry; transcript induced upon phagocytosis by macrophage; rat catheter biofilm induced
SEF2	C5_01400W	orf19.1926	745.96	-2.37549	0.441747	-5.37749	7.55306e-08	1.11264e-05	Zn(II)2Cys6 transcription factor, required for normal resistance to copper; repressed by Sfu1 in high-iron conditions; regulated by Sef1, Sfu1, and Hap43; rat catheter and Spider biofilm induced
CIS308	C1_03890W	orf19.4463	22.8263	-2.38303	0.55967	-4.25792	2.0634e-05	0.00115011	Ortholog of <i>Candida albicans WO-1</i> : CAWG_01004
orf19.1062	C1_04270C	orf19.1062	271.463	-2.40734	0.526892	-4.56895	4.90179e-06	0.000409829	Ortholog of <i>C. dubliniensis CD36</i> : Cd36_04020, <i>C. parapsilosis CDC317</i> : CPAR2_107000, <i>C. auris B8441</i> : B9J08_003367, <i>Candida tenuis NRRL Y-1498</i> : CANTEDRAFT_113990 and <i>Pichia stipitis Pignal</i> : PICST_32780
ATX1	CR_06950C	orf19.2369.1	728.605	-2.47519	0.732903	-3.37724	0.000732184	0.0187191	Putative cytosolic copper metallochaperone; flucytosine induced; Ssr1-repressed; rat catheter biofilm induced
orf19.6450	CR_08740W	orf19.6450	15.1134	-2.49936	0.817931	-3.05571	0.00224527	0.0413437	Protein of unknown function
PGA30	C4_04070C	orf19.5303	12.8792	-2.81082	0.942763	-2.98147	0.00286872	0.0490916	GPI-anchored protein of cell wall
FMA1	C1_04450C	orf19.6837	874.339	-3.35185	0.405649	-8.26294	1.4213e-16	1.75872e-13	Putative oxidoreductase; induced by ciclopirox olamine; upregulation correlates with clinical development of fluconazole resistance; Spider biofilm repressed
HWP1	C4_03570W	orf19.1321	479.8	-3.56504	0.359951	-9.90424	3.98978e-23	1.23424e-19	Hyphal cell wall protein; host transglutaminase substrate; opaque-, a-specific, alpha-factor induced; at MTLa side of conjugation tube; virulence complicated by URA3 effects; Bcr1-repressed in RPMI a/a biofilms; Spider biofilm induced
RAP1	C2_10080W	orf19.1773	398.277	-7.27022	0.442063	-16.4461	8.93759e-61	5.52969e-57	Transcription factor; binds telomeres and regulatory sequences in DNA; involved in telomere maintenance; represses hyphal growth under yeast-favoring conditions; similar to (but shorter than) S. cerevisiae Rap1

## Sheet: High Fe
Description: The RAP1-deleted and wild-type strains were c ultured in YPD medium supplemented with 400 micromolar BPS for 24 h to deplete intracellular iron content. Subsequently, the iron pre-starved cells were grown in YPD ("high-iron") medium for 5h. Differentially expressed genes (DEGs) were compared between the mutant and wild-type strains using RNA-seq analysis. DEGs were assessed using an …
Gene name	Gene ID	Orf identifier	baseMean	log2FoldChange	lfcSE	stat	pvalue	padj	Description
PGA13	CR_08510W	orf19.6420	1150.88	6.47862	0.341951	18.946	4.76292e-80	2.26275e-77	GPI-anchored cell wall protein involved in cell wall synthesis; required for normal cell surface properties; induced in oralpharyngeal candidasis; Spider biofilm induced; Bcr1-repressed in RPMI a/a biofilms
orf19.4653	C4_01340W	orf19.4653	24.2292	6.45974	1.25532	5.1459	2.66236e-07	1.23537e-06	Protein similar to GPI-linked cell-wall proteins; induced in low iron; Spider biofilm induced; regulated in Spider biofilms by Bcr1, Tec1, Ndt80, Brg1
orf19.4654	C4_01330W	orf19.4654	22.8148	5.75486	0.952898	6.03933	1.5476e-09	9.99789e-09	Protein of unknown function; Spider biofilm induced
PGA31	C4_04080C	orf19.5302	480.682	5.50396	0.273507	20.1236	4.5848e-90	4.0451e-87	Cell wall protein; putative GPI anchor; expression regulated upon white-opaque switch; induced by Congo Red and cell wall regeneration; Bcr1-repressed in RPMI a/a biofilms
GST1	C4_06900W	orf19.3121	26.4014	5.24209	0.720071	7.27995	3.33933e-13	3.58673e-12	Putative glutathione S-transferase; upregulated in the presence of human neutrophils; expression is regulated upon white-opaque switching; increased transcription is observed upon benomyl treatment
orf19.355	C3_03570C	orf19.355	60.2201	5.17163	0.479945	10.7755	4.49461e-27	1.73492e-25	Has domain(s) with predicted oxidoreductase activity
orf19.5382	C3_00740W	orf19.5382	2.63784	5.13235	2.26458	2.26636	0.0234293	0.0408639	Ortholog of <i>Candida albicans WO-1</i> : CAWG_02410
FGR2	C7_00480W	orf19.7071	4.80159	4.99769	1.61548	3.09363	0.00197725	0.00443654	Low-affinity phosphate transporter specialized for uptake in acidic conditions; transposon mutation affects filamentous growth; expression is regulated upon white-opaque switching
orf19.2252	C2_06980W	orf19.2252	2.22736	4.88891	2.21449	2.20769	0.0272656	0.0469714	Protein of unknown function; rat catheter biofilm repressed
orf19.4970	C1_13430C	orf19.4970	366.463	4.59463	0.217589	21.1161	5.66016e-99	5.82619e-96	Protein of unknown function; Spider biofilm induced
orf19.7170	C7_04070C	orf19.7170	5.43037	4.31605	1.29523	3.33225	0.000861464	0.00207747	Ortholog of <i>C. dubliniensis CD36</i> : Cd36_73740, <i>Candida tropicalis NEW ASSEMBLY</i> : CTRG1_05151, <i>Candida tropicalis MYA-3404</i> : CTRG_05151 and <i>Candida albicans WO-1</i> : CAWG_05736
SOD3	C7_00110W	orf19.7111.1	2729.1	4.2301	0.153142	27.622	6.05577e-168	1.87002e-164	Cytosolic manganese-containing superoxide dismutase; protects against oxidative stress; repressed by ciclopirox olamine, induced during stationary phase when SOD1 expression is low; Hap43-repressed; Spider and flow model biofilm induced
orf19.7336	CR_09390C	orf19.7336	10.0909	4.12824	0.896864	4.60297	4.16512e-06	1.57844e-05	Predicted membrane transporter; member of the drug:proton antiporter (14 spanner) (DHA2) family, major facilitator superfamily (MFS); Spider biofilm induced
CSA2	C4_06920C	orf19.3117	5.04539	4.11638	1.25872	3.27029	0.00107437	0.00254616	Extracellular heme-binding protein involved in heme-iron acquisition; regulated by Tsa1, Tsa1B in minimal media at 37 deg; induced by ketoconazole, nitric oxide, Hap43; required for normal RPMI biofilm formation
orf19.6999	C3_05640W	orf19.6999	9.43535	4.0129	0.884053	4.53921	5.64662e-06	2.09325e-05	Predicted oxidoreductase; rat catheter biofilm repressed
orf19.693	CR_06580W	orf19.693	4.30885	3.93084	1.24834	3.14886	0.00163911	0.00375208	Protein of unknown function; Spider biofilm induced; rat catheter biofilm repressed
LDG3	C7_02270W	orf19.6486	90.477	3.89828	0.440817	8.8433	9.29363e-19	1.83966e-17	Putative LDG family protein; F-12/CO2 early biofilm induced
SPR3	C2_02070W	orf19.1524	6.2238	3.84145	1.03934	3.69605	0.000218982	0.000595523	Septin; mutant has no obvious phenotype
IFD6	C1_04140W	orf19.1048	3420.68	3.8335	0.156261	24.5326	6.63309e-133	8.19319e-130	Aldo-keto reductase; similar to aryl alcohol dehydrogenases; protein increase correlates with MDR1 overexpression (not CDR1 or CDR2) in fluconazole-resistant clinical isolates; farnesol regulated; possibly essential; Spider biofilm induced
CMI1	C6_02100W	orf19.3499	2252.49	3.79582	0.278293	13.6396	2.32715e-42	2.28134e-40	Secreted protein that enters host cell cytosol to suppress immune response of the type 1 interferon cascade; Hap43-repressed; regulated by Tsa1, Tsa1B under oxidative stress; induced by Mnl1p, fluconazole, and Spider biofilm
orf19.2449	C1_05970W	orf19.2449	11.4342	3.72512	0.747998	4.98012	6.35452e-07	2.77353e-06	Putative adhesin-like protein; macrophage-induced gene
RBR1	CR_04440C	orf19.535	63.6076	3.70236	0.405122	9.13889	6.30982e-20	1.38189e-18	Glycosylphosphatidylinositol (GPI)-anchored cell wall protein; required for filamentous growth at acidic pH; expression repressed by Rim101 and activated by Nrg1; Hap43-induced
orf19.2505	C3_01010W	orf19.2505	3.65159	3.68793	1.29633	2.8449	0.00444255	0.00919858	Ortholog of <i>Candida albicans WO-1</i> : CAWG_02437
CIS305	CR_04990C	orf19.654	32.673	3.62835	0.464754	7.80705	5.85435e-15	7.80918e-14	Predicted protein only found in C. albicans and C. dubliniensis; highly induced during chlamydospore development
CIS304	CR_05190W	orf19.555	32.673	3.62835	0.464754	7.80705	5.85435e-15	7.80918e-14	Protein similar to S. cerevisiae Cis3p, which has a role cell-wall-related processes; predicted Kex2p substrate; possibly an essential gene, disruptants not obtained by UAU1 method
orf19.2220	C2_08260W	orf19.2220	75.071	3.59795	0.370282	9.71677	2.55766e-22	6.83814e-21	Protein of unknown function; Hap43-repressed gene; by Rgt1; repressed in Spider biofilms by Bcr1, Tec1, Brg1, Rob1 and induced by Efg1, Ndt80; Spider biofilm induced
orf19.7464	CR_00650W	orf19.7464	10.4883	3.57217	0.781868	4.56877	4.90597e-06	1.83855e-05	Putative subtilisin-family protease; mutation confers hypersensitivity to toxic ergosterol analog
orf19.6520	C7_02000C	orf19.6520	13.4998	3.54267	0.694926	5.09791	3.43425e-07	1.56531e-06	Putative allantoate permease; fungal-specific (no human or murine homolog)
orf19.3073	C4_07260W	orf19.3073	21.5809	3.52412	0.666759	5.28544	1.25401e-07	6.18097e-07	Protein of unknown function
SOU2	C4_06380W	orf19.2897	83.0673	3.42029	0.401675	8.51506	1.66502e-17	2.83282e-16	Protein similar to Sou1; not required for utilization of L-sorbose; Spider biofilm induced
orf19.1122	C5_03730W	orf19.1122	11.879	3.32638	0.705327	4.71608	2.40433e-06	9.50042e-06	Protein of unknown function; induced by alpha pheromone in SpiderM medium; Spider biofilm induced
OFI1	C1_13440C	orf19.4972	4.25556	3.28224	1.11474	2.94439	0.00323589	0.00688895	Putative transcription factor with zinc finger DNA-binding motif, involved in regulation of white-opaque switching and filamentous growth
orf19.2633.1	CR_07740W	orf19.2633.1	20.7278	3.27835	0.585552	5.59873	2.15933e-08	1.19391e-07	Ortholog of <i>C. dubliniensis CD36</i> : Cd36_00150, <i>Lodderomyces elongisporus NRLL YB-4239</i> : LELG_01269 and <i>Candida tropicalis NEW ASSEMBLY</i> : CTRG1_CGOB_00075
OP4	C1_13080W	orf19.4934	11.46	3.22896	0.761555	4.23996	2.2356e-05	7.39037e-05	Ala- Leu- and Ser-rich protein; secreted; N-terminal hydrophobic region; possible glycosylation; opaque-specific transcript; repressed by alpha pheromone in opaque MTLa homozygotes; fluconazole-induced; Spider biofilm induced
PGA22	CR_02290W	orf19.3738	17.0433	3.22807	0.565238	5.71098	1.12327e-08	6.52615e-08	Putative GPI-anchored protein; adhesin-like protein
MRV8	C5_04250W	orf19.3908	93.6078	3.20858	0.296204	10.8323	2.41907e-27	9.63884e-26	Membrane protein involved in mycelial growth, biofilm formation and epithelial damage; Spider biofilm induced
PGA30	C4_04070C	orf19.5303	5.31921	3.18964	0.984143	3.24104	0.00119095	0.00280203	GPI-anchored protein of cell wall
CIS308	C1_03890W	orf19.4463	5.17126	3.09492	0.96772	3.19815	0.00138311	0.00320889	Ortholog of <i>Candida albicans WO-1</i> : CAWG_01004
MRV6	C5_04230W	orf19.3906	8.66727	3.08016	0.776723	3.96558	7.32165e-05	0.000219188	Protein of unknown function; upregulated in response to MMS-induced DNA damage
ECS1	C2_10150W	orf19.1766	21.4921	3.05904	0.63552	4.81344	1.48351e-06	6.0757e-06	Secreted protein involved in resistance to caspofungin and anidulafungin; fluconazole-induced
ALS2	C6_04380W	orf19.1097	33210.8	3.05681	0.262828	11.6305	2.88525e-31	1.38134e-29	ALS family protein; role in adhesion, biofilm formation, germ tube induction; expressed at infection of human buccal epithelial cells; putative GPI-anchor; induced by ketoconazole, low iron and at cell wall regeneration; regulated by Sfu1p
orf19.4011	C5_05180W	orf19.4011	13.7182	3.02823	0.619639	4.88708	1.02341e-06	4.30557e-06	Similar to S. pombe mug180, a predicted esterase/lipase; highly induced during chlamydospore formation in both C. albicans and C. dubliniensis; flow model biofilm induced
INO1	CR_10100C	orf19.7585	350.136	2.99844	0.261109	11.4835	1.59704e-30	7.30618e-29	Inositol-1-phosphate synthase; antigenic in human; repressed by farnesol in biofilm or by caspofungin; upstream inositol/choline regulatory element; glycosylation predicted; rat catheter, flow model induced; Spider biofilm repressed
orf19.4055	C5_05510C	orf19.4055	428.64	2.97451	0.155898	19.0798	3.71401e-81	2.08525e-78	Protein similar to S. cerevisiae Ybr075wp; transposon mutation affects filamentous growth; clade-associated gene expression
orf19.6079	C1_00270W	orf19.6079	309.881	2.90853	0.25097	11.5892	4.6763e-31	2.20464e-29	Predicted ORF in retrotransposon Tca8 with similarity to the Gag region encoding nucleocapsid-like protein; repressed by ciclopirox olamine; filament induced; regulated by Rfg1, Tup1; overlaps orf19.6078.1
orf19.6484	C7_02280W	orf19.6484	599.226	2.90362	0.247304	11.7411	7.8467e-32	3.93994e-30	Ortholog of <i>C. parapsilosis CDC317</i> : CPAR2_808370, <i>C. dubliniensis CD36</i> : Cd36_72070, <i>Candida metapsilosis</i> : CMET_5895 and <i>Candida orthopsilosis Co 90-125</i> : CORT_0C00800
NAG4	C6_04620C	orf19.2160	11.5711	2.86552	0.699506	4.09649	4.19468e-05	0.00013204	Putative transporter; fungal-specific; similar to Nag3p and to S. cerevisiae Ypr156Cp and Ygr138Cp; required for wild-type mouse virulence and wild-type cycloheximide resistance; gene cluster encodes enzymes of GlcNAc catabolism
orf19.2202	C2_07790C	orf19.2202	70.8868	2.77525	0.283947	9.77383	1.45837e-22	4.03896e-21	Protein of unknown function; induced by alpha pheromone in SpiderM medium
orf19.3954.1	C5_04690C	orf19.3954.1	7.02865	2.6951	0.902427	2.9865	0.00282191	0.00611943	Ortholog of <i>C. parapsilosis CDC317</i> : CPAR2_101170, <i>C. auris B8441</i> : B9J08_004296, <i>Candida tenuis NRRL Y-1498</i> : CANTEDRAFT_113855 and <i>Debaryomyces hansenii CBS767</i> : DEHA2G20240g
TAR1	CR_08820C	orf19.6834.10	229656	2.6855	0.931473	2.88307	0.00393822	0.00824209	Ortholog of S. cerevisiae Tar1p; Transcript Antisense to Ribosomal RNA; encoded within the 25S rRNA gene on the opposite strand; induced by Tbf1
orf19.2916	C4_06220C	orf19.2916	7.28113	2.68174	0.897002	2.98967	0.00279275	0.0060647	Ortholog of <i>C. dubliniensis CD36</i> : Cd36_45740, <i>C. parapsilosis CDC317</i> : CPAR2_401900, <i>Candida tenuis NRRL Y-1498</i> : CANTEDRAFT_116046 and <i>Pichia stipitis Pignal</i> : PICST_28890
ALS4	C6_04130C	orf19.4555	44888.2	2.66773	0.303498	8.78994	1.4964e-18	2.91539e-17	GPI-anchored adhesin; role in adhesion, germ tube induction; growth, temperature regulated; expressed during infection of human buccal epithelial cells; repressed by vaginal contact; biofilm induced; repressed during chlamydospore formation
orf19.5863	C3_04210W	orf19.5863	16.45	2.64054	0.590931	4.46845	7.87886e-06	2.84727e-05	Ortholog of <i>C. dubliniensis CD36</i> : Cd36_84160, <i>C. auris B8441</i> : B9J08_001714, <i>Candida tenuis NRRL Y-1498</i> : cten_CGOB_00085 and <i>Debaryomyces hansenii CBS767</i> : DEHA2B08404g
PGA12	CR_10210W	orf19.7597	11.4844	2.63108	0.610867	4.30713	1.65388e-05	5.61191e-05	Putative GPI-anchored protein
SOD5	C2_00680C	orf19.2060	604.384	2.62292	0.275869	9.50784	1.94671e-21	4.94769e-20	Cu-containing superoxide dismutase; protects against oxidative stress; induced by neutrophils, hyphal growth, caspofungin, osmotic/oxidative stress; oralpharyngeal candidiasis induced; rat catheter and Spider biofilm induced
orf19.3935	C5_04500W	orf19.3935	3.89466	2.60796	1.03848	2.51132	0.0120281	0.0224902	Ortholog of <i>Candida albicans WO-1</i> : CAWG_04819
orf19.5933	C3_04730C	orf19.5933	7.43478	2.57062	0.741171	3.46831	0.000523736	0.0013224	Protein of unknown function; transcript induced by benomyl treatment
MNN41	C2_03710W	orf19.849	6.49568	2.56543	0.812616	3.157	0.00159399	0.00365966	Ortholog(s) have enzyme activator activity, role in protein N-linked glycosylation, protein O-linked glycosylation and Golgi apparatus localization
RBT7	C4_03100W	orf19.2681	78.0137	2.56457	0.252859	10.1423	3.58466e-24	1.1238e-22	Protein with similarity to RNase T2 enzymes; has putative secretion signal; expression is Tup1-repressed
orf19.6518	C7_02010C	orf19.6518	186.51	2.55979	0.24964	10.2539	1.13654e-24	3.67501e-23	Predicted aldehyde dehydrogenase [NAD(P)+]; Spider biofilm induced
POL93	C1_00290W	orf19.6078	2632.46	2.55189	0.126938	20.1034	6.88473e-90	5.31501e-87	Predicted ORF in retrotransposon Tca8 with similarity to the Pol region of retrotransposons encoding reverse transcriptase, protease and integrase; downregulated in response to ciclopirox olamine; F-12/CO2 early biofilm induced
CIS301	C2_00050C	orf19.1920	12.2364	2.54785	0.596943	4.26816	1.97095e-05	6.57621e-05	Ortholog of <i>C. dubliniensis CD36</i> : Cd36_15040
PHO89	C4_01940W	orf19.4599	54.0351	2.51564	0.302379	8.31951	8.83304e-17	1.41329e-15	High-affinity phosphate transporter specialized for uptake in near-neutral pH; plays a minor role in hyphal growth; transcript regulated upon white-opaque switch; alkaline induced by Rim101; rat catheter and Spider biofilm induced
IFF11	C3_00600W	orf19.5399	482.92	2.51282	0.201589	12.4651	1.15756e-35	7.85613e-34	Secreted protein required for normal cell wall structure and for virulence; member of the IFF family; Hap43p-repressed gene
orf19.3336	C1_01500W	orf19.3336	6.25611	2.48659	0.812212	3.06151	0.00220227	0.00488023	Ortholog of <i>Candida albicans WO-1</i> : CAWG_01228
ARG1	CR_00620C	orf19.7469	949.918	2.47198	0.150229	16.4548	7.74994e-61	1.77273e-58	Argininosuccinate synthase; arginine synthesis; Gcn4, Rim101 regulated; induced by amino acid starvation (3-AT), benomyl treatment; stationary phase enriched protein; repressed in alkalinizing medium; rat catheter, Spider biofilm induced
orf19.7127.1	C7_04340C	orf19.7127.1	74.3748	2.46976	0.313646	7.87436	3.42499e-15	4.66948e-14	Putative protein of unknown function, transcript is upregulated in an RHE model of oral candidiasis
orf19.2034	C2_00900W	orf19.2034	5.16282	2.43655	0.894589	2.72365	0.00645639	0.0128836	Ortholog of <i>C. parapsilosis CDC317</i> : CPAR2_212925, <i>C. dubliniensis CD36</i> : Cd36_15840, <i>Candida tropicalis NEW ASSEMBLY</i> : CTRG1_01156 and <i>Candida orthopsilosis Co 90-125</i> : CORT_0A12230
MRV5	C5_04220W	orf19.3905	13.6711	2.42612	0.63127	3.84323	0.000121425	0.000347107	Planktonic growth-induced gene
OYE32	C4_06780C	orf19.3131	1797.13	2.38551	0.124717	19.1274	1.4931e-81	9.22138e-79	NAD(P)H oxidoreductase family protein; induced by nitric oxide, amphotericin B, oxidative stress via Cap1; upregulation associated with MDR1 overexpression or benomyl treatment; macrophage-downregulated protein; Spider biofilm induced
orf19.6487	C7_02260W	orf19.6487	157.092	2.37618	0.36765	6.46315	1.02548e-10	8.02705e-10	Ortholog of <i>C. parapsilosis CDC317</i> : CPAR2_808350, <i>C. dubliniensis CD36</i> : Cd36_72060, <i>Candida metapsilosis</i> : CMET_5893 and <i>Candida orthopsilosis Co 90-125</i> : CORT_0C00820
RBR2	CR_04420C	orf19.532	184.283	2.35384	0.191955	12.2625	1.4402e-34	8.89469e-33	Cell wall protein; expression repressed by Rim101; transcript regulated upon white-opaque switching; repressed by alpha pheromone in SpiderM medium; macrophage-induced gene
LIP2	C1_09420W	orf19.4804	12.2979	2.3428	0.593122	3.94995	7.81674e-05	0.000232881	Secreted lipase; member of a differentially expressed lipase gene family; expressed in alimentary tract, but not oral tissue, during mouse oral infection; involved in suppression of host immune response
orf19.2035	C2_00890W	orf19.2035	71.3649	2.33977	0.272728	8.57912	9.55987e-18	1.69174e-16	Ortholog of <i>C. dubliniensis CD36</i> : Cd36_15830, <i>C. parapsilosis CDC317</i> : CPAR2_212930, <i>Candida tropicalis MYA-3404</i> : CTRG_01155, <i>Candida albicans WO-1</i> : CAWG_03868 and <i>Candida metapsilosis</i> : CMET_2287
orf19.732	CR_07170W	orf19.732	1462.12	2.33956	0.281067	8.32384	8.51567e-17	1.36605e-15	Possible dehydrogenase; flow model biofilm induced; rat catheter biofilm induced; Spider biofilm induced
orf19.6398	CR_08310C	orf19.6398	72.4024	2.33681	0.253346	9.22382	2.86713e-20	6.51008e-19	S. pombe ortholog SPBC460.04c is a predicted sulfonate/alpha-ketoglutare dioxygenase; induced by nitric oxide; Spider biofilm induced
orf19.5514	C6_02450W	orf19.5514	540.021	2.33434	0.154763	15.0834	2.08411e-51	3.21786e-49	Ortholog of S. pombe SPCC550.08, an N-acetyltransferase; transcript induced during growth in the mouse cecum
orf19.2247	C2_06930C	orf19.2247	21.1244	2.32526	0.446096	5.21247	1.86341e-07	8.81195e-07	Ortholog of <i>C. dubliniensis CD36</i> : Cd36_21220, <i>C. parapsilosis CDC317</i> : CPAR2_406700, <i>Candida tenuis NRRL Y-1498</i> : CANTEDRAFT_127772 and <i>Candida tropicalis MYA-3404</i> : CTRG_01766
orf19.711	CR_06550C	orf19.711	1380.32	2.31831	0.255709	9.06622	1.2322e-19	2.64238e-18	Protein of unknown function; induced by nitric oxide; predicted ORF from Assembly 19; removed from Assembly 20; restored based on transcription data
LIP3	C1_09900W	orf19.4856	35.7202	2.31713	0.365646	6.33708	2.3416e-10	1.7487e-09	Secreted lipase; gene family member whose members are expressed differentially in response to carbon source and infection; possible role in nutrition and/or in creating an acidic microenvironment; flow model biofilm induced
AMO1	C2_03120W	orf19.5784	620.811	2.30782	0.160991	14.335	1.32164e-46	1.77445e-44	Putative peroxisomal copper amine oxidase
orf19.7385	C3_06040W	orf19.7385	50.9931	2.30461	0.312655	7.37109	1.6924e-13	1.87317e-12	CCCH zinc finger protein; Spider biofilm induced
PTR2	CR_01830C	orf19.2583	15.3257	2.30318	0.52508	4.38635	1.15271e-05	4.0335e-05	Oligopeptide transporter involved in uptake of di-/tripeptides; highly induced during chlamydospore formation in both C. albicans and C. dubliniensis
AOX2	C1_09150W	orf19.4773	3167.99	2.29742	0.524475	4.38042	1.18449e-05	4.12321e-05	Alternative oxidase; cyanide-resistant respiration; induced by antimycin A, oxidants; growth; Hap43, chlamydospore formation repressed; rat catheter, Spider biofilm induced; regulated in Spider biofilms by Bcr1, Tec1, Ndt80, Brg1
orf19.3378	C4_03500C	orf19.3378	107.617	2.28078	0.248936	9.1621	5.08981e-20	1.13482e-18	Protein of unknown function; regulated by Tsa1, Tsa1B in minimal media at 37 degrees C
orf19.1307	C4_03710C	orf19.1307	324.733	2.27166	0.187607	12.1086	9.50718e-34	5.59204e-32	Predicted membrane protein; rat catheter biofilm induced
orf19.5655	C4_00290C	orf19.5655	58.4258	2.25037	0.320165	7.02876	2.08373e-12	2.02983e-11	Has domain(s) with predicted 2 iron, 2 sulfur cluster binding, iron ion binding activity and role in cellular metabolic process
CIP1	C6_01070C	orf19.113	227.512	2.24791	0.213168	10.5452	5.34397e-26	1.90777e-24	Possible oxidoreductase; transcript induced by cadmium but not other heavy metals, heat shock, yeast-hypha switch, oxidative stress (via Cap1), or macrophage interaction; stationary phase enriched protein; Spider biofilm induced
orf19.7167	C7_04080C	orf19.7167	6.24478	2.23984	0.784519	2.85505	0.00430306	0.00894503	Putative adhesin-like protein
orf19.6113	C1_00030C	orf19.6113	448.389	2.23808	0.132625	16.8753	6.83783e-64	1.68922e-61	Protein of unknown function; transcript detected on high-resolution tiling arrays
orf19.5592	C6_03090W	orf19.5592	46.0108	2.23524	0.321414	6.95438	3.54106e-12	3.35423e-11	Ortholog of <i>C. dubliniensis CD36</i> : Cd36_63980, <i>Candida tenuis NRRL Y-1498</i> : CANTEDRAFT_115187, <i>Candida tropicalis NEW ASSEMBLY</i> : CTRG1_02719 and <i>Candida tropicalis MYA-3404</i> : CTRG_02719
orf19.5468	C3_00050C	orf19.5468	828.698	2.22666	0.159876	13.9274	4.31646e-44	4.76044e-42	Predicted ORF from Assembly 19; removed from Assembly 20; restored based on transcription data; almost identical to orf19.6113, orf19.4055, orf19.5370
PGA17	C2_03350W	orf19.893	24.1204	2.22015	0.473299	4.69081	2.72131e-06	1.0671e-05	Putative GPI-anchored protein; exogenously expressed protein substrate for Kex2 processing in vitro; repressed by alpha pheromone in SpiderM medium; macrophage-induced; induced in oralpharyngeal candidiasis; Spider biofilm induced
orf19.5140	C7_03150W	orf19.5140	79.373	2.21724	0.25786	8.59861	8.06902e-18	1.43615e-16	Protein of unknown function; rat catheter and Spider biofilm induced
orf19.3885	CR_06310W	orf19.3885	15.382	2.2127	0.548692	4.03268	5.51434e-05	0.000169099	Has domain(s) with predicted N-acetyltransferase activity; highly induced during chlamydospore formation in both C. albicans and C. dubliniensis
orf19.5517	C6_02480W	orf19.5517	864.624	2.18058	0.293742	7.42347	1.14092e-13	1.30005e-12	Similar to alcohol dehydrogenases; induced by benomyl treatment, nitric oxide; induced in core stress response; oxidative stress-induced via Cap1; Spider biofilm repressed
orf19.5451	C3_00190W	orf19.5451	49.1767	2.17696	0.337516	6.44995	1.11886e-10	8.7029e-10	Ortholog of <i>Candida guilliermondii ATCC 6260</i> : PGUG_05321, <i>Candida lusitaniae ATCC 42720</i> : CLUG_00887 and <i>Candida albicans WO-1</i> : CAWG_02354
orf19.4179	C4_00640W	orf19.4179	7.28212	2.15234	0.751305	2.8648	0.00417276	0.00868879	Putative adhesin-like protein
IME2	CR_03290C	orf19.2395	59.3383	2.15078	0.292058	7.36423	1.78169e-13	1.96847e-12	Putative serine/threonine protein kinase; mutation confers hypersensitivity to amphotericin B
orf19.1641	C3_02060W	orf19.1641	52.9388	2.14895	0.320916	6.6963	2.13762e-11	1.81097e-10	Has domain(s) with predicted hydrolase activity, acting on carbon-nitrogen (but not peptide) bonds, in linear amides activity
orf19.5536	C6_02660C	orf19.5536	160.342	2.13877	0.299435	7.14269	9.15247e-13	9.37336e-12	Ortholog of <i>S. cerevisiae</i> : AMD2, <i>C. dubliniensis CD36</i> : Cd36_62950, <i>C. parapsilosis CDC317</i> : CPAR2_301880, <i>Candida tenuis NRRL Y-1498</i> : CANTEDRAFT_123468 and <i>Debaryomyces hansenii CBS767</i> : DEHA2E23342g
MET3	C1_13870W	orf19.5025	159.932	2.12853	0.21097	10.0893	6.16116e-24	1.88373e-22	ATP sulfurlyase; sulfate assimilation; repressed by Met, Cys, Sfu1, or in fluconazole-resistant isolate; Hog1, caspofungin, white phase-induced; induced on biofilm formation, even in presence of Met and Cys; Spider, F-12/CO2 biofilm induced
PBR1	C1_06370C	orf19.6274	18.3454	2.12743	0.474061	4.48768	7.20035e-06	2.62511e-05	Protein of unknown function; required for cohesion, adhesion, and RPMI biofilm formation; induced by alpha pheromone in white cells; fluconazole-induced; Spider biofilm induced
OPT5	C2_08360C	orf19.5121	12.3748	2.1257	0.574736	3.69856	0.000216824	0.000590174	Oligopeptide transporter; fungal-specific (no human or murine homolog); induced by BSA, but not by tetrapeptide or pentapeptide
orf19.5954	C3_04870W	orf19.5954	21.0937	2.12559	0.425744	4.99266	5.95524e-07	2.62149e-06	Ortholog(s) have ubiquitin ligase activator activity
FMO1	C2_02060C	orf19.1523	41.9547	2.11106	0.411821	5.12617	2.95703e-07	1.36288e-06	Putative oxidoreductase; mutation confers hypersensitivity to toxic ergosterol analog, and to amphotericin B
orf19.2962	C1_02730W	orf19.2962	208.77	2.10793	0.208613	10.1045	5.27703e-24	1.62955e-22	Protein of unknown function; Spider biofilm induced
orf19.5474	C3_00010C	orf19.5474	4138.8	2.10221	0.110842	18.9659	3.26549e-80	1.68064e-77	Protein of unknown function; induced by Mnl1 under weak acid stress; transcript detected on high-resolution tiling arrays; Spider biofilm repressed
orf19.2481	C1_05690C	orf19.2481	25.7617	2.09609	0.45232	4.63409	3.58514e-06	1.37783e-05	Protein of unknown function; Spider biofilm induced
IFA14	CR_09780C	orf19.7550	343.676	2.08927	0.15819	13.2073	7.96501e-40	6.73862e-38	Putative LPF family protein; Plc1-regulated; induced by alpha pheromone in SpiderM medium
orf19.2394	CR_03300C	orf19.2394	22.7288	2.07953	0.521931	3.9843	6.76788e-05	0.000204194	Ortholog(s) have aldehyde dehydrogenase (NAD+) activity and role in response to furfural
PRN3	C1_05870W	orf19.2462	1247.74	2.07819	0.211009	9.84881	6.9361e-23	1.95604e-21	Protein similar to pirin; induced by Mnl1 under weak acid stress; Hap43-repressed; Spider biofilm induced
GTT13	C3_03580C	orf19.356	7.2824	2.07034	0.77424	2.67402	0.00749471	0.0147647	Putative glutathione S-transferase; opaque-specific transcript; repressed by alpha pheromone in SpiderM medium; Spider biofilm induced
UME6	C1_06280C	orf19.1822	46.8639	2.06936	0.307845	6.72208	1.79149e-11	1.53245e-10	Zn(II)2Cys6 transcription factor; has a long 5'-UTR that regulates translational efficiency and controls transition to filamentous growth; stability controlled by Grr1p, Ubr1p, Ptc2p in response to CO2 and O2 levels
orf19.2197	C2_07840W	orf19.2197	35.4575	2.06794	0.333288	6.20466	5.4815e-10	3.869e-09	Has domain(s) with predicted N,N-dimethylaniline monooxygenase activity, NADP binding, flavin adenine dinucleotide binding activity
orf19.7306	CR_09100C	orf19.7306	647.96	2.0655	0.145335	14.2119	7.72516e-46	9.54212e-44	Aldo-keto reductase; increased transcript associated with MDR1 overexpression, benomyl or long-term fluconazole treatment; overexpression does not affect drug or oxidative stress sensitivity; stationary phase enriched; flow biofim repressed
ZCF5	C4_05700W	orf19.1255	247.838	2.06066	0.218772	9.41923	4.54403e-21	1.13161e-19	Zn(II)2Cys6 transcription factor; colony morphology-related gene regulation by Ssn6
orf19.4873	C1_10060C	orf19.4873	130.851	2.05239	0.714582	2.87215	0.00407685	0.00849768	Protein of unknown function; transcript regulated by white-opaque switch; flow model biofilm induced; Spider biofilm induced
GBU1	C6_01680C	orf19.3418	44.8831	2.0498	0.349743	5.86088	4.60427e-09	2.79607e-08	Guanidinobutyrase (Gbase), enzyme involved in metabolism of guanidinobutyrate
orf19.4310	C5_02870C	orf19.4310	5.55182	2.04903	0.851774	2.4056	0.0161458	0.0292253	Dubious open reading frame
ZRT101	C4_06970C	orf19.3112	21.261	2.04269	0.419932	4.86434	1.14841e-06	4.77938e-06	Putative zinc transporter; acts with Pra1 in sequestration of zinc from host tissues during infection; hyphal, macrophage-induced; alkaline induced upon adherence to polystyrene; induced in oralpharyngeal candidasis; Spider biofilm induced
orf19.22.1	C2_06450C	orf19.22.1	5.33386	2.04001	0.919028	2.21974	0.0264363	0.0456319	added to Assembly 21 based on comparative genome analysis
orf19.4895	C1_10250C	orf19.4895	38.761	2.03808	0.342537	5.94995	2.68226e-09	1.66992e-08	Ortholog of <i>C. dubliniensis CD36</i> : Cd36_09650, <i>C. parapsilosis CDC317</i> : CPAR2_805060, <i>C. auris B8441</i> : B9J08_004034 and <i>Candida tenuis NRRL Y-1498</i> : CANTEDRAFT_95780
orf19.2445	C1_06000W	orf19.2445	115.253	2.01398	0.246117	8.18303	2.76805e-16	4.24205e-15	Putative dicarboxylic amino acid permease; fungal-specific (no human or murine homolog); induced by alpha pheromone in SpiderM medium
orf19.3109	C4_07000W	orf19.3109	8.87413	2.00951	0.715049	2.81032	0.00494927	0.0101349	Ortholog of <i>C. dubliniensis CD36</i> : Cd36_46470, <i>C. parapsilosis CDC317</i> : CPAR2_500900, <i>Debaryomyces hansenii CBS767</i> : DEHA2B15730g and <i>Candida tropicalis MYA-3404</i> : CTRG_03755
ASR1	C1_10740C	orf19.2344	3849.66	2.00495	0.12539	15.9897	1.50682e-57	2.82003e-55	Heat shock protein; transcript regulated by cAMP, osmotic stress, ciclopirox olamine, ketoconazole; repressed by Cyr1, Ras1; colony morphology-related regulated by Ssn6; stationary phase enriched; Hap43-induced; Spider biofilm induced
SOD4	C2_00660C	orf19.2062	146.698	1.9994	0.26049	7.67553	1.64742e-14	2.07219e-13	Cu-containing superoxide dismutase; role in response to host innate immune ROS; regulated on white-opaque switch; induced under iron starvation; ciclopirox olamine induced; caspofungin repressed; SOD1,4,5,6 gene family
orf19.376	C4_00080C	orf19.376	613.237	1.99539	0.239567	8.32915	8.14216e-17	1.30953e-15	Protein of unknown function; Hap43-repressed; Spider biofilm induced
ATO5	C3_05620W	orf19.6997	57.9473	1.98375	0.297344	6.67155	2.53107e-11	2.11528e-10	Putative fungal-specific transmembrane protein
orf19.1449	C2_01450C	orf19.1449	153.7	1.9814	0.232896	8.50769	1.7743e-17	3.00221e-16	Protein of unknown function; induced in azole-resistant strain that overexpresses MDR1; protein present in exponential and stationary growth phase yeast cultures; Spider biofilm induced
orf19.2468	C1_05830W	orf19.2468	8.63701	1.97129	0.641466	3.0731	0.0021185	0.00471491	Ortholog(s) have trans-aconitate 3-methyltransferase activity, role in cellular response to amino acid starvation and cytosol localization
orf19.3292	C1_01040W	orf19.3292	1035.86	1.96846	0.155155	12.687	6.97749e-37	5.19193e-35	Ortholog(s) have peptide-methionine (R)-S-oxide reductase activity, role in cellular response to oxidative stress and mitochondrion localization
PGA58	C5_03050C	orf19.4334	47.8957	1.96559	0.299079	6.57213	4.95998e-11	4.04127e-10	Putative GPI-anchored protein; transcription is positively regulated by Tbf1p
orf19.2713	C4_02820W	orf19.2713	11.3617	1.96344	0.597426	3.2865	0.0010144	0.00241517	Ortholog(s) have D-loop DNA binding, Y-form DNA binding, double-stranded DNA binding, four-way junction DNA binding activity, role in reciprocal meiotic recombination and MutSgamma complex, nuclear chromosome localization
orf19.1722	C3_01290W	orf19.1722	8.59668	1.9561	0.674638	2.89948	0.00373786	0.0078681	Ortholog of <i>Candida albicans WO-1</i> : CAWG_02462
orf19.1728	C3_01230C	orf19.1728	25.0977	1.95301	0.469253	4.16195	3.15544e-05	0.000101447	Ortholog of <i>C. dubliniensis CD36</i> : Cd36_81190, <i>C. parapsilosis CDC317</i> : CPAR2_503840, <i>Debaryomyces hansenii CBS767</i> : DEHA2A09042g and <i>Pichia stipitis Pignal</i> : PICST_42519
TLO4	C1_14590C	orf19.7276.1	965.301	1.94712	0.201692	9.65395	4.72978e-22	1.24303e-20	Member of a family of telomere-proximal genes of unknown function; transcript induced in an RHE model of oral candidiasis; Hap43-repressed
orf19.5306	C4_04040W	orf19.5306	6.46202	1.94413	0.798381	2.43509	0.0148882	0.0272387	Ortholog of <i>C. dubliniensis CD36</i> : Cd36_43820 and <i>Candida albicans WO-1</i> : CAWG_03393
OPT4	CR_02490W	orf19.176	851.069	1.94204	0.237452	8.17866	2.87007e-16	4.37669e-15	Oligopeptide transporter; detected at germ tube plasma membrane; transcript inducede during phagocytosis by macrophages; fungal-specific; Hap43-repressed; merged with orf19.2292 in Assembly 20; rat catheter and Spider biofilm induced
ECE1	C4_03470C	orf19.3374	82.4511	1.93482	0.336994	5.74142	9.38872e-09	5.51186e-08	Candidalysin, cytolytic peptide toxin essential for mucosal infection; assembles into polymers that form pores in epithelial cells; hypha-specific protein;
CPA1	C4_01550C	orf19.4630	200.744	1.93353	0.226525	8.53563	1.39396e-17	2.41028e-16	Putative carbamoyl-phosphate synthase subunit; alkaline repressed; rat catheter, Spider and flow model biofilm induced
orf19.4391	CR_03480W	orf19.4391	71.0079	1.93296	0.248362	7.78283	7.09193e-15	9.39908e-14	Ortholog of <i>C. dubliniensis CD36</i> : Cd36_28730, <i>Candida tropicalis NEW ASSEMBLY</i> : CTRG1_00749, <i>Candida tropicalis MYA-3404</i> : CTRG_00749 and <i>Candida albicans WO-1</i> : CAWG_01683
HGT10	C6_03790C	orf19.5753	1040.25	1.92947	0.542078	3.5594	0.000371702	0.000965768	Glycerol permease involved in glycerol uptake; member of the major facilitator superfamily; induced by osmotic stress, at low glucose in rich media, during cell wall regeneration; 12 membrane spans; Hap43p-induced gene
orf19.6793	C3_07070C	orf19.6793	284.772	1.92819	0.185023	10.4214	1.98109e-25	6.79733e-24	Protein of unknown function; Sef1, Sfu1, and Hap43 regulated; rat catheter and Spider biofilm induced
SUL2	C4_02610C	orf19.2738	71.8473	1.9195	0.24878	7.71566	1.2036e-14	1.55187e-13	Putative sulfate transporter; transcript negatively regulated by Sfu1; amphotericin B induced; F-12/CO2 and Spider biofilm induced
CFL2	C4_05780C	orf19.1264	372.842	1.91641	0.136525	14.037	9.24866e-45	1.05777e-42	Oxidoreductase; iron utilization; Sfu1/Sef1/Hap43/Nrg1/Tup1/Rim101 regulated; alkaline/low iron/fluphenazine/ciclopirox olamine, flucytosine, fluconazole, Spider/flow model/rat catheter biofilm induced; caspofungin/amphotericin B repressed
CFL5	C5_01380W	orf19.1930	8.32396	1.91332	0.653761	2.92663	0.00342658	0.00726736	Ferric reductase; induced in low iron; ciclopirox olamine, flucytosine induced; amphotericin B, Sfu1 repressed; Tbf1, Hap43 induced
orf19.5826	C2_02790C	orf19.5826	17.9462	1.91063	0.495989	3.85216	0.000117081	0.000335698	Predicted amino acid transmembrane transporter; rat catheter biofilm repressed
orf19.2059	C2_00690W	orf19.2059	186.403	1.88883	0.173989	10.856	1.86797e-27	7.49128e-26	Protein with homology to magnesium-dependent endonucleases and phosphatases; regulated by Sef1, Sfu1, and Hap43; Spider biofilm induced
orf19.1737	CR_04670C	orf19.1737	10.544	1.87433	0.713302	2.62768	0.00859682	0.0167278	Ortholog of <i>Candida albicans WO-1</i> : CAWG_01802
orf19.265	C3_02750W	orf19.265	10.527	1.8725	0.743811	2.51745	0.0118209	0.0221902	Protein with a ribonuclease III domain; flow model biofilm induced; Spider biofilm induced
orf19.1080	C6_04230W	orf19.1080	28.3147	1.87134	0.484092	3.86566	0.000110788	0.000319434	Ortholog of <i>C. dubliniensis CD36</i> : Cd36_64900, <i>C. parapsilosis CDC317</i> : CPAR2_600390, <i>Pichia stipitis Pignal</i> : PICST_30726 and <i>Candida guilliermondii ATCC 6260</i> : PGUG_04023
EFH1	C2_06340W	orf19.5498	74.6223	1.85939	0.290403	6.40278	1.52568e-10	1.1705e-09	APSES transcription factor; homodimer; minor role in transcriptional regulation vs Efg1; regulates filamentous growth, phenotypic switch; EFG1 and EFH1 genetically interact; expression interferes with mouse intestinal tract colonization
orf19.1639	C3_02070C	orf19.1639	34.6005	1.8586	0.333094	5.57981	2.40785e-08	1.32776e-07	Has domain(s) with predicted oxidoreductase activity
ZCF31	C3_04640W	orf19.5924	284.057	1.85358	0.157832	11.7441	7.57683e-32	3.83561e-30	Zn(II)2Cys6 transcription factor of unknown function; mutant is sensitive to copper and SDS, and resistant to Calcofluor White; required for yeast cell adherence to silicone substrate
NCE103	C3_01300C	orf19.1721	142.296	1.84991	0.220426	8.39244	4.76143e-17	7.905e-16	Carbonic anhydrase; converts of CO2 to bicarbonate; essential for virulence in host niches with limited CO2, normal white-opaque switch; Mnl1-induced in weak acid stress; Hap43-induced gene; F-12/CO2, rat catheter, Spider biofilm induced
OAC1	C3_06220C	orf19.7411	19.4494	1.84653	0.461024	4.00528	6.19452e-05	0.000188553	Putative mitochondrial inner membrane transporter; rat catheter biofilm induced
orf19.281	C3_02900W	orf19.281	547.418	1.84537	0.121396	15.2013	3.46758e-52	5.49123e-50	Ortholog of <i>C. dubliniensis CD36</i> : Cd36_82880, <i>C. parapsilosis CDC317</i> : CPAR2_102370, <i>Candida tenuis NRRL Y-1498</i> : CANTEDRAFT_118463 and <i>Pichia stipitis Pignal</i> : PICST_32241
orf19.295	C3_02990C	orf19.295	547.418	1.84537	0.121396	15.2013	3.46758e-52	5.49123e-50	Ortholog of <i>C. dubliniensis CD36</i> : Cd36_82970, <i>C. auris B8441</i> : B9J08_001198, <i>Lodderomyces elongisporus NRLL YB-4239</i> : LELG_02117 and <i>Debaryomyces hansenii CBS767</i> : DEHA2G01012g
GDH3	C4_06120W	orf19.4716	6684.71	1.83992	0.111304	16.5306	2.21086e-61	5.25164e-59	NADP-glutamate dehydrogenase; Nrg1, Plc1 regulated; hypha, hypoxia, Efg1-repressed; Rim101-induced at pH 8; GlcNAc, ciclopirox, ketoconazole induced; exp and stationary phase protein; Spider biofilm repressed; rat catheter biofilm induced
CIS312	C1_11710C	orf19.1148	5.68925	1.83479	0.793065	2.31354	0.0206929	0.0365304	Ortholog of <i>C. dubliniensis CD36</i> : Cd36_11020 and <i>Candida albicans WO-1</i> : CAWG_00266
SAP6	C6_02710C	orf19.5542	66.1647	1.83146	0.294315	6.2228	4.88372e-10	3.48692e-09	Biofilm-specific aspartyl protease; expressed during hyphal growth, oral carriage, infection; virulence role affecte by URA3; N-glycosylated; rat catheter biofilm induced
orf19.416	C1_05480C	orf19.416	77.9526	1.83027	0.243157	7.52711	5.18738e-14	6.12567e-13	Ortholog of <i>C. dubliniensis CD36</i> : Cd36_05200, <i>C. parapsilosis CDC317</i> : CPAR2_107660, <i>C. auris B8441</i> : B9J08_003698 and <i>Candida tenuis NRRL Y-1498</i> : cten_CGOB_00159
orf19.2674	C4_03160C	orf19.2674	214.375	1.82855	0.243161	7.5199	5.48189e-14	6.4611e-13	Protein of unknown function; Hap43p-repressed gene
orf19.6338	C6_00020W	orf19.6338	527.148	1.82793	0.197116	9.27336	1.80375e-20	4.17227e-19	Ortholog of <i>Candida albicans WO-1</i> : CAWG_05352
orf19.4321	C5_02960C	orf19.4321	50.7055	1.82423	0.290958	6.26975	3.61619e-10	2.62439e-09	Ortholog of <i>Candida albicans WO-1</i> : CAWG_04677
AGT1	C3_04200W	orf19.5862	114.523	1.82414	0.228802	7.97254	1.5544e-15	2.18678e-14	Agmatinase, involved in metabolism of agmatine; downregulated upon adherence to polystyrene; regulated by Gcn2p and Gcn4p
orf19.7130	C7_04320W	orf19.7130	40.7906	1.82185	0.334661	5.44386	5.2138e-08	2.73116e-07	Protein of unknown function; Hap43-repressed gene
AAP1	C3_03990C	orf19.2810	121.567	1.81684	0.226989	8.00411	1.20331e-15	1.72029e-14	Putative amino acid permease; fungal-specific; possibly essential, disruptants not obtained by UAU1 method; Spider biofilm induced
orf19.6475	C7_02360W	orf19.6475	11.1553	1.80691	0.581028	3.10985	0.00187182	0.00422528	Protein of unknown function; flow model biofilm induced
RAD16	C1_02810W	orf19.2969	7280.74	1.8036	0.104341	17.2857	6.0333e-67	1.62007e-64	Ortholog of S. cerevisiae Rad16; a protein that recognizes and binds damaged DNA; flucytosine induced; rat catheter and Spider biofilm induced
orf19.4795	C1_09340C	orf19.4795	521.571	1.80096	0.136989	13.1468	1.77586e-39	1.48212e-37	Protein of unknown function; Sef1-, Sfu1-, and Hap43 regulated; Spider biofilm induced
orf19.5141	C7_03140W	orf19.5141	82.0631	1.79406	0.285335	6.28756	3.22497e-10	2.34875e-09	Ortholog of <i>Candida albicans WO-1</i> : CAWG_05647
PRX1	C7_02810W	orf19.5180	1166.4	1.7916	0.26032	6.8823	5.88934e-12	5.40454e-11	Thioredoxin peroxidase; transcriptionally induced by interaction with macrophage; fluconazole induced; Fkh2p-downregulated; caspofungin repressed; protein present in exponential and stationary growth phase yeast cultures
FUS1	C1_11630C	orf19.1156	30.8558	1.78864	0.3459	5.17099	2.32861e-07	1.08786e-06	Membrane protein required for mating; ortholog of S. cerevisiae Fus1; transcript induced by Cph1 in cells homozygous for the MTLa locus; alpha factor induced
UGA4	C1_05710C	orf19.2479	35.9438	1.78426	0.354884	5.02774	4.96305e-07	2.20994e-06	Putative gamma-aminobutyric acid/polyamine permease; nitrogen catabolite repressed gene, induced in absence of preferred N sources; transcriptionally induced upon phagocytosis by macrophage; gene regulation by nitrogen source requires Gat1p
orf19.5469	C3_00030C	orf19.5469	4142.68	1.77898	0.111818	15.9095	5.44459e-57	9.88994e-55	Protein with a predicted DEAD-like DNA/RNA helicase domain; shows colony morphology-related gene regulation by Ssn6; overlaps orf19.5472; Spider biofilm repressed
orf19.1647	C3_02010C	orf19.1647	27.049	1.77729	0.386189	4.60213	4.18197e-06	1.58259e-05	Ortholog(s) have role in ascospore wall assembly
orf19.7606	CR_10310W	orf19.7606	20.042	1.77561	0.504109	3.52227	0.000427866	0.00109784	Ortholog of <i>C. dubliniensis CD36</i> : Cd36_35262, <i>Candida tropicalis NEW ASSEMBLY</i> : CTRG1_05848, <i>Candida tropicalis MYA-3404</i> : CTRG_05848 and <i>Candida albicans WO-1</i> : CAWG_02290
EXG2	C1_02630C	orf19.2952	471.812	1.76688	0.278203	6.35105	2.13856e-10	1.60874e-09	GPI-anchored cell wall protein, similar to S. cerevisiae exo-1,3-beta-glucosidase Exg2p; predicted Kex2p substrate; induced during cell wall regeneration; possibly an essential gene, disruptants not obtained by UAU1 method; Hap43p-repressed
orf19.4017	C5_05240C	orf19.4017	42.7387	1.75486	0.303702	5.77823	7.54898e-09	4.49157e-08	Ortholog of <i>C. dubliniensis CD36</i> : Cd36_54840, <i>C. parapsilosis CDC317</i> : CPAR2_100270, <i>C. auris B8441</i> : B9J08_003974 and <i>Candida tenuis NRRL Y-1498</i> : cten_CGOB_00242
ENA2	C1_00390W	orf19.6070	4267.27	1.75411	0.192038	9.13417	6.59075e-20	1.43832e-18	Putative sodium transporter; induced by ciclopirox olamine; alkaline induced by Rim101; repressed by high-level peroxide stress; induced in oral candidiasis clinical isolates; possibly essential gene; rat catheter and Spider biofilm induced
orf19.5728	C6_03600C	orf19.5728	25.8852	1.74337	0.6378	2.73342	0.00626812	0.0125566	Putative cytochrome P450; Spider biofilm induced
ALS9	C6_03710W	orf19.5742	4024.54	1.73678	0.211986	8.1929	2.55008e-16	3.93732e-15	ALS family cell-surface glycoprotein; expressed during infection of human epithelial cells; confers laminin adhesion to S. cerevisiae; highly variable; putative GPI-anchor; Hap43-repressed
orf19.7283	CR_08880C	orf19.7283	90.9022	1.72697	0.243099	7.10396	1.21232e-12	1.22141e-11	Protein of unknown function; rat catheter and Spider biofilm induced
orf19.2517	CR_01340W	orf19.2517	58.3117	1.72663	0.287954	5.99622	2.01967e-09	1.2846e-08	Predicted membrane transporter, member of the drug:proton antiporter (12 spanner) (DHA1) family, major facilitator superfamily (MFS)
orf19.2346	C1_10730W	orf19.2346	1122.82	1.72589	0.10494	16.4464	8.89392e-61	1.96174e-58	Putative protein of unknown function, transcription is positively regulated by Tbf1p
WOR2	C3_05170W	orf19.5992	946.142	1.71889	0.221152	7.77243	7.69971e-15	1.01827e-13	Zn(II)2Cys6 transcription factor; regulator of white-opaque switching; required for maintenance of opaque state; Hap43-induced
FET31	C6_00480C	orf19.4211	700.589	1.71727	0.292256	5.8759	4.20551e-09	2.55894e-08	Putative multicopper oxidase; ketoconazole/caspofungin/amphotericin B repressed; Sef1/Sfu1/Hap43 regulated; reports differ if functional homolog of ScFet3; rat catheter and Spider biofilm induced
orf19.3309	C1_01210W	orf19.3309	1735.3	1.7166	0.154782	11.0905	1.39577e-28	5.82449e-27	Ortholog of <i>Candida tropicalis NEW ASSEMBLY</i> : CTRG1_04422, <i>Candida tropicalis MYA-3404</i> : CTRG_04422 and <i>Candida albicans WO-1</i> : CAWG_01254
orf19.5169	C7_02920W	orf19.5169	67.8782	1.71268	0.312421	5.48196	4.20644e-08	2.23571e-07	Ortholog of <i>C. dubliniensis CD36</i> : Cd36_72580, <i>C. parapsilosis CDC317</i> : CPAR2_703580, <i>C. auris B8441</i> : B9J08_005062 and <i>Candida tenuis NRRL Y-1498</i> : CANTEDRAFT_114495
orf19.3373	C4_03460C	orf19.3373	754.241	1.7116	0.1784	9.59415	8.46075e-22	2.19553e-20	Putative protein of unknown function; transcript upregulated in clinical isolates from HIV+ patients with oral candidiasis; Spider biofilm induced
MRF1	C1_11700C	orf19.1149	2462.8	1.7102	0.0909472	18.8044	6.95357e-79	2.86302e-76	Putative mitochondrial respiratory protein; induced by farnesol, benomyl, nitric oxide, core stress response; oxidative stress-induced via Cap1; stationary-phase enriched protein; Spider biofilm induced
IFD1	C1_04010C	orf19.4476	357.191	1.70863	0.296569	5.76133	8.34535e-09	4.92743e-08	Protein with an NADP-dependent oxidoreductase domain; regulated by Znc1p transcription factor; induced by ketoconazole, farnesol, and 1-dodecanol; rat catheter and Spider biofilm induced
orf19.7648	CR_10640W	orf19.7648	151.202	1.70138	0.182284	9.33366	1.02276e-20	2.49666e-19	Has domain(s) with predicted antiporter activity, xenobiotic transmembrane transporter activity, role in transmembrane transport, xenobiotic detoxification by transmembrane export across the plasma membrane and membrane localization
orf19.6138	CR_07300W	orf19.6138	15.7146	1.69692	0.497771	3.40904	0.000651911	0.00161371	Protein similar to ferric reductase Fre10p; possibly an essential gene, disruptants not obtained by UAU1 method
orf19.4122	C2_05980C	orf19.4122	464.949	1.6961	0.268348	6.32051	2.60698e-10	1.93518e-09	Ortholog(s) have acyl-CoA hydrolase activity, role in fatty acid beta-oxidation, fatty acid oxidation and peroxisome localization
HYR1	C1_13450W	orf19.4975	242.017	1.68616	0.14384	11.7224	9.78064e-32	4.87139e-30	GPI-anchored hyphal cell wall protein; macrophage-induced; repressed by neutrophils; resistance to killing by neutrophils, azoles; regulated by Rfg1, Efg1, Nrg1, Tup1, Cyr1, Bcr1, Hap43; Spider and flow model biofilm induced
orf19.733	CR_07160C	orf19.733	1623.27	1.68269	0.0957022	17.5826	3.35113e-69	9.8555e-67	Has domain(s) with predicted role in transmembrane transport and membrane localization
FET99	C6_00470C	orf19.4212	36.1404	1.6769	0.455781	3.67919	0.000233979	0.000634074	Multicopper oxidase family protein; similar to S. cerevisiae Fet3; does not complement S. cerevisiae fet3 mutant growth under low-iron; iron-repressed; regulated by Tup1, Rim101; flow model biofilm induced; Spider biofilm repressed
orf19.4668	C4_01220C	orf19.4668	205.896	1.67676	0.172281	9.73271	2.18691e-22	5.89797e-21	Protein with a glycoside hydrolase domain; mutants are viable
GTT12	C3_03600C	orf19.359	12.712	1.67057	0.572054	2.9203	0.00349697	0.00739379	Ortholog(s) have glutathione peroxidase activity, glutathione transferase activity, role in glutathione metabolic process, protein glutathionylation and endoplasmic reticulum localization
orf19.7209	C1_14020W	orf19.7209	26.3157	1.66826	0.369165	4.519	6.21328e-06	2.2882e-05	Putative Rho GDP dissociation inhibitor; induced by nitric oxide independent of Yhb1p
orf19.4070	C2_09120C	orf19.4070	62.7533	1.66685	0.286403	5.81995	5.88657e-09	3.53309e-08	Ortholog of <i>C. dubliniensis CD36</i> : Cd36_23270
BTA1	C1_11490C	orf19.1171	15.6729	1.66318	0.498282	3.33783	0.000844361	0.00204101	Ortholog of <i>C. dubliniensis CD36</i> : Cd36_10780, <i>C. parapsilosis CDC317</i> : CPAR2_208080, <i>C. auris B8441</i> : B9J08_003841 and <i>Candida tenuis NRRL Y-1498</i> : CANTEDRAFT_120956
orf19.3310	C1_01220C	orf19.3310	1098.54	1.65873	0.168041	9.87096	5.56299e-23	1.5906e-21	Protein of unknown function; Hap43-repressed; rat catheter and Spider biofilm induced
orf19.2181	C2_08030W	orf19.2181	68.7837	1.63999	0.319952	5.12573	2.96392e-07	1.36504e-06	Ortholog of <i>Spathaspora passalidarum NRRL Y-27907</i> : spas_CGOB_00067 and <i>Candida albicans WO-1</i> : CAWG_05895
orf19.4330	C5_03030W	orf19.4330	532.73	1.63489	0.140149	11.6654	1.91606e-31	9.3178e-30	Ortholog of <i>C. dubliniensis CD36</i> : Cd36_52790, <i>Candida tropicalis NEW ASSEMBLY</i> : CTRG1_05968, <i>Candida tropicalis MYA-3404</i> : CTRG_05968 and <i>Candida albicans WO-1</i> : CAWG_04684
XUT1	C4_06530C	orf19.2882	67.5426	1.63326	0.26129	6.25077	4.08425e-10	2.94333e-09	Putative high-affinity, high-capacity xanthine-uric acid/H+ symporter; similar to A. nidulans UapA; member of the Nucleobase-Ascorbate Transporter/Nucleobase-Cation Symporter (NAT/NCS2) family; rat catheter biofilm induced
orf19.7455	C3_06660C	orf19.7455	32.2039	1.63238	0.339366	4.8101	1.50858e-06	6.16611e-06	Ortholog of <i>C. dubliniensis CD36</i> : Cd36_86630, <i>Candida tropicalis NEW ASSEMBLY</i> : CTRG1_05698 and <i>Candida tropicalis MYA-3404</i> : CTRG_05698
MTLA2	C5_01750C	orf19.3200	15.1308	1.62523	0.535219	3.03656	0.00239294	0.00526311	Master regulator (activator) of a-type mating; has HMG domain, which is predicted to bind DNA; gene has intron; not related to S. cerevisiae MATa2; a/alpha mating type may increase virulence, provides competitive advantage
GAP2	C3_05580C	orf19.6993	1418.62	1.62322	0.180226	9.00659	2.12572e-19	4.45032e-18	General broad specificity amino acid permease; ketoconazole, flucytosine repressed; Ssy1-dependent histidine induction; regulated by Nrg1, Tup1; colony morphology-related gene regulation by Ssn6; Spider and flow model biofilm induced
orf19.2125	C6_04420W	orf19.2125	3302.59	1.61864	0.272246	5.94551	2.75597e-09	1.71236e-08	Protein of unknown function; GlcNAc-induced protein; Spider biofilm induced; rat catheter biofilm repressed
orf19.1167	C1_11530C	orf19.1167	91.3446	1.61259	0.250162	6.44619	1.147e-10	8.91052e-10	Ortholog(s) have sulfonate dioxygenase activity and role in sulfur compound catabolic process
PRN1	C1_05840W	orf19.2467	2798.34	1.61166	0.583233	2.76332	0.00572165	0.0115367	Protein with similarity to pirins; induced by benomyl and in response to alpha pheromone in SpiderM medium; transcript induced by Mnl1 in weak acid stress; rat catheter and Spider biofilm induced
RNR3	CR_05570C	orf19.5845	118.248	1.60945	0.18399	8.74751	2.18105e-18	4.14589e-17	Putative ribonucleotide reductase large subunit; transcript induced in low iron; rat catheter and Spider biofilm induced
orf19.3910	C5_04260W	orf19.3910	524.991	1.60426	0.188565	8.50773	1.77377e-17	3.00221e-16	Has domain(s) with predicted RNA binding, ribonuclease T2 activity
orf19.5462	C3_00140W	orf19.5462	312.226	1.60119	0.263577	6.07486	1.24093e-09	8.17928e-09	Protein of unknown function
orf19.7380	C3_05990C	orf19.7380	264.661	1.59779	0.147628	10.8231	2.67479e-27	1.0551e-25	Has domain(s) with predicted nucleic acid binding activity
orf19.3107	C4_07020C	orf19.3107	8.7226	1.59634	0.622018	2.56639	0.0102764	0.0196007	Ortholog of <i>C. dubliniensis CD36</i> : Cd36_46490, <i>Pichia stipitis Pignal</i> : PICST_33598, <i>Candida tropicalis NEW ASSEMBLY</i> : CTRG1_03758 and <i>Spathaspora passalidarum NRRL Y-27907</i> : spas_CGOB_00037
orf19.6661	C5_03520W	orf19.6661	11.8739	1.59461	0.53567	2.97684	0.00291233	0.00628242	Predicted ORF from Assembly 19; removed from Assembly 20; subsequently reinstated in Assembly 21 based on comparative genome analysis
MRV2	C5_04190W	orf19.3902	187.689	1.59227	0.168511	9.44907	3.41866e-21	8.58278e-20	Protein of unknown function; repressed by fluphenazine treatment or in an azole-resistant strain that overexpresses CDR1 and CDR2; Spider biofilm induced
CDR11	C3_04070C	orf19.918	4386.81	1.59005	0.0859468	18.5004	2.04856e-76	7.02883e-74	Putative transporter of PDR subfamily of ABC family; Gcn4-regulated; induced by Rim101 at pH 8; Spider biofilm induced
GST3	CR_06460W	orf19.720	56.3695	1.58598	0.258608	6.13275	8.63718e-10	5.87481e-09	Glutathione S-transferase; expression regulated upon white-opaque switch; induced by human neutrophils; peroxide-induced; induced by alpha pheromone in SpiderM medium; Spider biofilm induced
MEP1	C3_02310W	orf19.1614	946.165	1.58381	0.145044	10.9195	9.29594e-28	3.8021e-26	Ammonium permease; Mep1 more efficient permease than Mep2, Mep2 has additional regulatory role; 11 predicted transmembrane regions; low mRNA abundance; hyphal downregulated; flow model biofilm induced
CUP1	C5_04560C	orf19.3940.1	128.416	1.5834	0.18286	8.65909	4.75529e-18	8.68896e-17	Metallothionein; involved in copper resistance; copper induced; Spider biofilm induced; flow model biofilm repressed
REP1	CR_00140W	orf19.7521	551.092	1.58166	0.110888	14.2636	3.68954e-46	4.74721e-44	DNA scaffold protein that recruits transcriptional activators in response to nutritional signals, including to galactose and GlcNAc; involved in negative regulation of MDR1 transcription; mutant shows increased resistance to azole drugs
orf19.6083	C1_00200C	orf19.6083	94.4502	1.5747	0.225084	6.99605	2.63277e-12	2.53666e-11	Has domain(s) with predicted RNA binding, nucleic acid binding activity
SAP5	C6_03030W	orf19.5585	86.0207	1.57435	0.220533	7.13884	9.41193e-13	9.5921e-12	Biofilm-specific aspartyl protease; virulence role effected by URA3; expressed during infection; mRNA localized to hyphal tip via She3; rat catheter and Spider biofilm induced
MDR1	C6_03170C	orf19.5604	290.766	1.57222	0.168779	9.31525	1.21669e-20	2.90127e-19	Plasma membrane MDR/MFS multidrug efflux pump; methotrexate is preferred substrate; overexpression in drug-resistant clinical isolates confers fluconazole resistance; repressed in young biofilms; rat catheter biofilm induced
SAP7	C1_04870W	orf19.756	30.4377	1.56719	0.369635	4.23983	2.2369e-05	7.39037e-05	Pepstatin A-insensitive secreted aspartyl protease; self-processing; expressed in human oral infection; Ssn6p-regulated; role in murine intravenous infection; induced during, but not required for, murine vaginal infection; N-glycosylated
PGA19	C2_00910W	orf19.2033	12.13	1.56264	0.526162	2.96989	0.00297904	0.00640395	Putative GPI-anchored protein; macrophage-induced gene; mutants are viable
orf19.4842	C1_09770W	orf19.4842	329.326	1.55873	0.151252	10.3055	6.65411e-25	2.17438e-23	Protein of unknown function; Spider biofilm induced
TPO4	CR_03920C	orf19.473	792.67	1.55342	0.306255	5.07229	3.93065e-07	1.77844e-06	Putative sperimidine transporter; fungal-specific (no human or murine homolog); Spider biofilm induced; promoter bound by Tec1 and Ndt80; Bcr1-repressed in RPMI a/a biofilms
orf19.7111	C7_00120W	orf19.7111	1304	1.55242	0.124204	12.4989	7.56547e-36	5.1916e-34	Putative mitochondrial outer membrane protein membrane fission effector; possibly an essential gene, disruptants not obtained by UAU1 method
ALS1	C6_03700W	orf19.5741	10295.9	1.54964	0.231847	6.68392	2.32637e-11	1.96012e-10	Cell-surface adhesin; adhesion, virulence, immunoprotective roles; band at hyphal base; Rfg1, Ssk1, Spider biofilm induced; flow model biofilm repressed; CAI-4 strain background effects; promoter bound Bcr1, Tec1, Efg1, Ndt80, and Brg1
orf19.3120	C4_06910W	orf19.3120	378.237	1.54012	0.661168	2.32939	0.0198386	0.0351726	PDR-subfamily ABC transporter (half-size); similar to WHITE subfamily proteins; repressed by fluphenazine treatment or in an azole-resistant strain that overexpresses CDR1 and CDR2; induced by nitric oxide; rat catheter biofilm induced
CST5	C6_04430W	orf19.2127	297.53	1.52522	0.196642	7.75632	8.74282e-15	1.1464e-13	Scaffold protein for the mitogen-activated protein (MAP) kinase cascade that regulates mating; required for opaque mating or white biofilm formation in response to mating pheromone; induced in response to pheromone; Hap43p-repressed
orf19.7531	CR_00090C	orf19.7531	2061.61	1.52465	0.109876	13.8761	8.84301e-44	9.41628e-42	Protein of unknown function; stationary phase enriched protein; induced upon yeast-hypha transition; benomyl or caspofungin induced; Hap43-repressed; Spider biofilm induced
orf19.675.1	C1_11260C	orf19.675.1	28.5945	1.52448	0.511665	2.97946	0.00288759	0.00623775	Putative adhesin-like protein
orf19.6043	C1_00630W	orf19.6043	385.707	1.51887	0.172008	8.83024	1.04455e-18	2.0545e-17	Has domain(s) with predicted catalytic activity, flavin adenine dinucleotide binding activity
CSP2	C4_00720W	orf19.4170	380.833	1.51507	0.146872	10.3156	5.99085e-25	1.97858e-23	Putative cell wall associated protein; C. albicans and C. dubliniensis specific gene highly induced during chlamydospore development in both species; localized to chlamydospore cell wall; Hap43-repressed; Spider biofilm induced
orf19.7056	C7_00630C	orf19.7056	119.87	1.51218	0.269265	5.61595	1.95485e-08	1.09062e-07	Putative protein of unknown function; transcript is upregulated in clinical isolates from HIV+ patients with oral candidiasis; regulated by Sef1, Sfu1, and Hap43
orf19.2669	C4_03230C	orf19.2669	978.434	1.51138	0.134531	11.2344	2.76332e-29	1.19344e-27	ORF in retrotransposon Tca4; similar to Pol region of retrotransposons encoding reverse transcriptase, protease, integrase; downstream of RHD2, similar to the Gag region encoding nucleocapsid-like protein; rat catheter biofilm induced
RBT1	C4_03520C	orf19.1327	131.332	1.5101	0.18931	7.97688	1.50084e-15	2.12595e-14	Cell wall protein with similarity to Hwp1; required for virulence; predicted glycosylation; fluconazole, Tup1 repressed; farnesol, alpha factor, serum, hyphal and alkaline induced; Rfg1, Rim101-regulated
PHO8	C1_10430W	orf19.984	44.3698	1.50791	0.306402	4.92134	8.59539e-07	3.67371e-06	Putative repressible vacuolar alkaline phosphatase; Rim101-induced transcript; regulated by Tsa1, Tsa1B in minimal media at 37 deg; possibly adherence-induced
orf19.2376	CR_03440W	orf19.2376	110.466	1.50684	0.230629	6.53359	6.421e-11	5.15014e-10	Ortholog(s) have DNA 5'-adenosine monophosphate hydrolase activity, DNA-3'-diphospho-5'-guanosine diphosphatase, GMP binding, double-stranded DNA binding, guanosine binding and mismatched DNA binding, <a href="#GOsection">more</a>
orf19.2048	C2_00760C	orf19.2048	3975.16	1.50679	0.161914	9.30612	1.32589e-20	3.12547e-19	Proten of unknown function; transcript positively regulated by Sfu1; Hap43 repressed; Spider biofilm induced
orf19.3337	C1_01510W	orf19.3337	359.218	1.50473	0.242087	6.21567	5.11074e-10	3.6364e-09	Protein of unknown function; merged with orf19.3338; rat catheter, flow and Spider model biofilm induced; promoter bound by Bcr1, Efg1, Ndt80, and Rob1; orf19.3338 Bcr1-repressed in RPMI a/a biofilms
orf19.7266	C1_14480W	orf19.7266	769.696	1.49924	0.121413	12.3482	4.97866e-35	3.16992e-33	Ortholog of <i>Candida albicans WO-1</i> : CAWG_00007
BIO3	CR_01920W	orf19.2591	12.8069	1.49752	0.531634	2.81683	0.00485009	0.00995816	Putative adenosylmethionine-8-amino-7-oxononanoate transaminase involved in biotin biosynthesis; transcription regulated by biotin availability and Vhr1p
PGA37	C5_04370C	orf19.3923	611.574	1.49224	0.308599	4.83554	1.32783e-06	5.47443e-06	Putative GPI-anchored protein; Hap43-repressed; Spider biofilm induced
HGT8	C2_01010W	orf19.2021	9136.78	1.48971	0.146203	10.1893	2.21258e-24	7.00765e-23	High-affinity glucose transporter of the major facilitator superfamily; 20 members in the C. albicans glucose transporter family; 12 probable membrane-spanning segments; gene has intron; expressed in rich medium; flow model biofilm induced
orf19.5735.3	C6_03670C	orf19.5735.3	986.866	1.48903	0.245983	6.05336	1.41856e-09	9.23183e-09	Protein of unknown function; Spider biofilm induced
MXR1	C2_00960C	orf19.2028	1587.86	1.48303	0.125908	11.7787	5.02863e-32	2.65443e-30	Putative methionine sulfoxide reductase; Plc1-regulated; induced by human neutrophils, flucytosine; macrophage regulated (gene induced, protein decreased); possibly adherence-induced; Spider biofilm induced
SPO72	C2_06010W	orf19.4119	1995.61	1.48199	0.128833	11.5032	1.2714e-30	5.90387e-29	Protein described as similar to S. cerevisiae sporulation protein; ortholog of S. cerevisiae Atg2, an autophagic vesicle formation protein; up-regulation associated with azole resistance; Spider biofilm induced
orf19.5426	C3_00400C	orf19.5426	714.8	1.48169	0.105589	14.0326	9.84588e-45	1.1056e-42	Putative patatin-like phospholipase; macrophage-regulated gene; fungal-specific (no human or murine homolog)
ATG1	C4_04450C	orf19.3841	909.683	1.4807	0.109131	13.5681	6.19225e-42	5.70796e-40	Putative protein serine/threonine kinase; predicted role in vesicle formation in autophagy and the cytoplasm-to-vacuole targeting (Cvt) pathway; Spider biofilm induced
orf19.5532	C6_02620C	orf19.5532	27.0656	1.48018	0.503293	2.94099	0.00327168	0.00695556	Protein of unknown function; Spider biofilm induced
PRY1	C1_07580C	orf19.2787	9.79149	1.478	0.580332	2.54681	0.0108712	0.0205574	Pry family pathogenesis-related protein; extracellular; opaque specific transcript; repressed by alpha pheromone in SpiderM medium; possibly essential, disruptants not obtained by UAU1 method; Spider biofilm induced
DDI1	C1_14420W	orf19.7258	4403.82	1.477	0.112539	13.1243	2.3906e-39	1.96858e-37	Putative DNA damage inducible v-SNARE binding protein; macrophage/pseudohyphal-repressed
TLO10	C4_07250C	orf19.3074	3869.66	1.47364	0.170546	8.64073	5.5855e-18	1.01162e-16	Member of a family of telomere-proximal genes of unknown function
AUT7	C1_05700W	orf19.2480.1	966.981	1.47231	0.106348	13.8443	1.37724e-43	1.41763e-41	Putative autophagosome protein; acts synergistically with Ysy6p to regulate unfolded protein response and mitochondrial function under ER stress; macrophage/pseudohyphal-repressed; alternatively spliced intron in 5' UTR
BLM3	C2_08010W	orf19.2182	4455.55	1.47192	0.116286	12.6577	1.01371e-36	7.36552e-35	Putative proteasome activator; binds core proteasome and stimulates proteasome-mediated protein degradation by inducing gate opening; ortholog of S. cerevisiae Blm10; transcript regulated by Nrg1 and Mig1
orf19.1169	C1_11510C	orf19.1169	355.633	1.4711	0.163558	8.99436	2.37622e-19	4.92468e-18	Putative DnaJ-like molecular chaperone; Spider biofilm induced
DLH1	C1_12560C	orf19.3760	12.5864	1.46809	0.577676	2.54138	0.0110415	0.0208476	Functional homolog of S. cerevisiae Dmc1; a meiosis-specific protein required for repair of double-strand breaks and pairing between homologous chromosomes
orf19.1667.1	C3_01780C	orf19.1667.1	161.447	1.46384	0.17144	8.53849	1.35986e-17	2.36578e-16	Ortholog(s) have role in mitochondrial cytochrome c oxidase assembly, mitochondrial respiratory chain complex assembly and mitochondrial intermembrane space localization
orf19.5666	C4_00390W	orf19.5666	1979.69	1.45913	0.160996	9.06311	1.26783e-19	2.70005e-18	Ortholog(s) have G-quadruplex DNA binding, chromatin binding activity
IFF6	C2_09130C	orf19.4072	615.376	1.45889	0.161071	9.05744	1.33547e-19	2.83431e-18	Putative GPI-anchored adhesin-like protein; opaque-specific transcript; macrophage-induced gene; Hap43-repressed gene; Spider biofilm induced
orf19.6405	CR_08380C	orf19.6405	8.52615	1.45265	0.649867	2.2353	0.0253975	0.0439862	Protein of unknown function; decreased transcription is observed in an azole-resistant strain that overexpresses MDR1
MET1	C2_02940W	orf19.5811	587.557	1.4444	0.203754	7.08892	1.35165e-12	1.35736e-11	Putative uroporphyrin-3 C-methyltransferase, methionine biosynthesis enzyme; upregulated by human whole blood or polymorphonuclear (PMN) cells; Hog1p-induced; fungal-specific (no human or murine homolog); Hap43p-repressed
CFL4	C5_01360W	orf19.1932	82.9817	1.44413	0.321512	4.49169	7.06614e-06	2.58075e-05	C-terminus similar to ferric reductases; induced in low iron; Sfu1-repressed; ciclopirox olamine induced; colony morphology-related gene regulation by Ssn6; Hap43-repressed; Sef1-regulated
orf19.4706	C4_00860C	orf19.4706	463.735	1.44383	0.178112	8.10631	5.21821e-16	7.67326e-15	Protein of unknown function; induced in cyr1 or ras1 mutant; induced by fluconazole, by alpha pheromone in SpiderM medium and during oralpharyngeal candidasis; Spider biofilm induced
orf19.5683	C5_00140C	orf19.5683	228.976	1.44336	0.156512	9.22204	2.91502e-20	6.59457e-19	Putative integral membrane protein of unknown function; clade-associated gene expression; Spider biofilm induced
TLO1	CR_00020W	orf19.7544	2919.63	1.44186	0.188892	7.63329	2.28831e-14	2.84358e-13	Member of a family of telomere-proximal genes; involved in filamentous growth, biofilm formation, and response to oxidative and cell wall stress; hypha-induced expression; rat catheter biofilm repressed; interacts with Med3p, Rpc10p, Med15p
ATO6	C3_05600W	orf19.6995	232.65	1.43821	0.176767	8.13619	4.0791e-16	6.09988e-15	Putative fungal-specific transmembrane protein
orf19.5614	C6_03260W	orf19.5614	1872.45	1.43696	0.25899	5.54833	2.88412e-08	1.57492e-07	Putative ribonuclease H1; possibly an essential gene, disruptants not obtained by UAU1 method; flow model biofilm induced; Spider biofilm induced
orf19.3021	C1_03270W	orf19.3021	1999.93	1.43563	0.130388	11.0104	3.40436e-28	1.4111e-26	Putative protein of unknown function; Hap43-repressed gene; Spider biofilm induced
RAD51	CR_02200C	orf19.3752	4162.78	1.43051	0.111793	12.796	1.72524e-37	1.2994e-35	Protein involved in homologous recombination and DNA repair; flucytosine induced; slow growth and increased white-to-opaque switching frequency in null mutant
orf19.7013	C7_01010W	orf19.7013	12.7257	1.42923	0.569285	2.51057	0.0120535	0.022531	Ortholog of <i>C. dubliniensis CD36</i> : Cd36_70940, <i>C. parapsilosis CDC317</i> : CPAR2_300280, <i>Debaryomyces hansenii CBS767</i> : DEHA2F22220g and <i>Pichia stipitis Pignal</i> : PICST_32459
CSM3	C2_06130W	orf19.4105	509.794	1.42866	0.115213	12.4002	2.60708e-35	1.71291e-33	Putative subunit of a replication fork-pausing checkpoint complex
orf19.6731.1	C3_07580W	orf19.6731.1	798.611	1.42837	0.156848	9.1067	8.49289e-20	1.83796e-18	Ortholog of <i>C. dubliniensis CD36</i> : Cd36_87460, <i>C. parapsilosis CDC317</i> : CPAR2_808260, <i>C. auris B8441</i> : B9J08_001750 and <i>Debaryomyces hansenii CBS767</i> : DEHA2F07084g
orf19.6731	C3_07590W	orf19.6731	270.08	1.42537	0.155824	9.14728	5.83857e-20	1.28782e-18	Protein of unknown function; repressed by alpha pheromone in SpiderM medium; Spider biofilm induced
orf19.270	C3_02790W	orf19.270	203.649	1.4216	0.190228	7.47316	7.82926e-14	9.07195e-13	Ortholog of <i>C. dubliniensis CD36</i> : Cd36_82780, <i>C. parapsilosis CDC317</i> : CPAR2_102150, <i>Pichia stipitis Pignal</i> : psti_CGOB_00155 and <i>Candida tropicalis MYA-3404</i> : CTRG_02557
orf19.5464	C3_00120W	orf19.5464	169.338	1.41972	0.347772	4.08233	4.45857e-05	0.000139353	Protein of unknown function
DNA2	C6_00320C	orf19.1192	631.818	1.41437	0.205305	6.88915	5.61262e-12	5.18139e-11	Protein similar to S. cerevisiae Dna2p, which is a DNA replication factor involved in DNA repair; induced under hydroxyurea treatment
IFF8	C5_00710W	orf19.570	96.7141	1.41079	0.246175	5.73083	9.99419e-09	5.84509e-08	Putative GPI-anchored adhesin-like protein; decreased transcription is observed in an azole-resistant strain that overexpresses MDR1
HWP2	C4_03510C	orf19.3380	18.8916	1.40793	0.453664	3.10347	0.00191268	0.00430492	GPI-anchored, glycosylated cell wall protein; required for biofilm formation, adhesion, filamentous growth on some media; expressed in hyphae; mutant delayed in virulence; regulated by Efg1, Tup1; similar to Hwp1 and Rbt1 domains
orf19.2258	C2_07020C	orf19.2258	148.257	1.40605	0.191781	7.33153	2.27548e-13	2.47855e-12	Ortholog of <i>C. dubliniensis CD36</i> : Cd36_21310, <i>C. parapsilosis CDC317</i> : CPAR2_406650, <i>C. auris B8441</i> : B9J08_002803 and <i>Candida tenuis NRRL Y-1498</i> : CANTEDRAFT_130046
HXK1	C6_04580W	orf19.2154	2813.23	1.39803	0.112166	12.464	1.17374e-35	7.87936e-34	N-acetylglucosamine (GlcNAc) kinase; involved in GlcNAc utilization; required for wild-type hyphal growth and mouse virulence; GlcNAc-induced transcript; induced by alpha pheromone in SpiderM medium
orf19.6864	C4_05250W	orf19.6864	57.9348	1.39607	0.479336	2.91251	0.00358534	0.00755993	Putative ubiquitin-protein ligase; role in protein ubiquitination; Spider biofilm induced
SCW4	C1_02520W	orf19.2941	54.217	1.39596	0.392714	3.55465	0.00037848	0.000982967	Putative cell wall protein; substrate for Kex2p processing in vitro; expression regulated by white-opaque switch; alkaline repressed; possibly essential (UAU1 method); flow model biofilm induced; Spider biofilm induced
LIP9	C7_02880C	orf19.5172	20.5595	1.39388	0.450568	3.09361	0.00197739	0.00443654	Secreted lipase, member of a lipase gene family whose members are expressed differentially in response to carbon source and during infection; may have a role in nutrition and/or in creating an acidic microenvironment
CAN1	C6_00960W	orf19.97	748.413	1.39377	0.203462	6.85029	7.36996e-12	6.69366e-11	Basic amino acid permease; complements lysine transport mutation; 10 predicted transmembrane regions, 3 predicted N-glycosylation sites; phagocytosis by macrophages induces transcript; rat catheter, Spider and flow model biofilm induced
orf19.1580	C2_02550C	orf19.1580	378.232	1.39372	0.248155	5.61631	1.95083e-08	1.08936e-07	Protein of unknown function; Spider biofilm induced
CSH1	C1_04020C	orf19.4477	5171.57	1.38986	0.142636	9.74409	1.95522e-22	5.34311e-21	Aldo-keto reductase; role in fibronectin adhesion, cell surface hydrophobicity; regulated by temperature, growth phase, benomyl, macrophage interaction; azole resistance associated; Spider biofilm induced; rat catheter biofilm repressed
RAD3	C7_00050C	orf19.7119	3146.63	1.38764	0.100045	13.8701	9.60915e-44	1.00587e-41	Ortholog of S. cerevisiae Rad3; 5' to 3' DNA helicase, nucleotide excision repair and transcription, subunit of RNA polII initiation factor TFIIH and Nucleotide Excision Repair Factor 3 (NEF3)
orf19.3810	C4_04720W	orf19.3810	1299.42	1.38588	0.201005	6.89476	5.39546e-12	4.98838e-11	Ortholog(s) have methylenetetrahydrofolate dehydrogenase (NAD+) activity, role in folic acid-containing compound biosynthetic process, one-carbon metabolic process, purine nucleobase biosynthetic process and cytosol localization
orf19.3655	C6_00730W	orf19.3655	28.9691	1.38448	0.366625	3.7763	0.000159176	0.000443025	Ortholog of <i>C. dubliniensis CD36</i> : Cd36_60640, <i>C. parapsilosis CDC317</i> : CPAR2_602930, <i>C. auris B8441</i> : B9J08_001862, <i>Candida tenuis NRRL Y-1498</i> : CANTEDRAFT_115038 and <i>Pichia stipitis Pignal</i> : PICST_31932
orf19.5353	C2_10730W	orf19.5353	47.2994	1.38328	0.307761	4.49466	6.96801e-06	2.54792e-05	Ortholog of <i>C. dubliniensis CD36</i> : Cd36_24630, <i>C. parapsilosis CDC317</i> : CPAR2_407790, <i>Candida tropicalis MYA-3404</i> : CTRG_02045, <i>Candida albicans WO-1</i> : CAWG_06134 and <i>Candida metapsilosis</i> : CMET_2127
CHK1	C2_03320W	orf19.896	4719.4	1.38299	0.233172	5.93121	3.00712e-09	1.86466e-08	Histidine kinase; 2-component signaling, cell wall synthesis; hyphal growth defect; avirulent in mouse, not rat vaginal infection; phagocytosis rate increased; Spider biofilm induced; required for RPMI biofilm; Bcr1-induced in a/a biofilm
orf19.687	C6_01960W	orf19.687	464.76	1.38139	0.240433	5.74542	9.16935e-09	5.39332e-08	Ortholog of <i>C. dubliniensis CD36</i> : Cd36_62090, <i>C. parapsilosis CDC317</i> : CPAR2_602150, <i>C. auris B8441</i> : B9J08_005503 and <i>Candida tenuis NRRL Y-1498</i> : CANTEDRAFT_112751
PRC2	C5_01450W	orf19.4135	467.174	1.37754	0.140535	9.80211	1.10257e-22	3.08122e-21	Putative carboxypeptidase; induced by human neutrophils; Spider biofilm induced
RDH54	C2_10840W	orf19.5367	655.22	1.37714	0.128782	10.6936	1.09093e-26	4.1083e-25	Putative DNA-dependent ATPase with a predicted role in DNA recombination and repair; transcriptionally induced by interaction with macrophages
ARG5	C1_09290C	orf19.4788	635.896	1.3763	0.13386	10.2816	8.52806e-25	2.77207e-23	Arginine biosynthetic enzyme; processed in S. cerevisiae into 2 polypeptides with acetylglutamate kinase (Arg6) activity and acetylglutamate-phosphate reductase (Arg5) activity; Gcn4 regulated; alkaline repressed; Spider biofilm induced
orf19.7196	C7_03860W	orf19.7196	4060.1	1.373	0.0912093	15.0533	3.28207e-51	4.94392e-49	Putative vacuolar protease; upregulated in the presence of human neutrophils; Spider biofilm induced
SFU1	C1_10020W	orf19.4869	906.573	1.37149	0.0973556	14.0875	4.53488e-45	5.28441e-43	GATA-type transcription factor; regulator of iron-responsive genes; represses iron utilization genes if iron is present; Hap43-repressed; promotes gastrointestinal commensalism in mice; Spider biofilm induced
orf19.6235	C1_06750W	orf19.6235	74.5645	1.37134	0.247753	5.53509	3.11064e-08	1.69114e-07	Protein of unknown function; Spider biofilm induced
orf19.4898	C1_10280C	orf19.4898	5355.02	1.36841	0.160105	8.54695	1.26384e-17	2.20494e-16	Putative protein of unknown function; induced by prostaglandins
orf19.2253	C2_06990W	orf19.2253	50.6701	1.36676	0.278351	4.9102	9.09846e-07	3.86465e-06	Protein of unknown function; expression regulated by white-opaque switch; repressed by alpha pheromone in SpiderM medium; Spider biofilm induced
SPR1	C2_06840W	orf19.2237	25.4241	1.36301	0.463585	2.94015	0.00328053	0.00696958	Putative GPI-anchored protein; similar but not orthologous to S. cerevisiae Spr1, a sporulation-specific exo-1,3-beta-glucanase; mutant is viable
HGT20	C2_02610C	orf19.1587	224.151	1.3629	0.167775	8.12334	4.53526e-16	6.74735e-15	Putative glucose transporter of the major facilitator superfamily; the C. albicans glucose transporter family comprises 20 members; 12 probable membrane-spanning segments; regulated by Nrg1
orf19.3863	CR_06100C	orf19.3863	106.107	1.36001	0.197783	6.87628	6.14338e-12	5.60436e-11	Putative lysine methyltransferase of the SMYD family; contains the characteristic SET domain but lacks the typical MYND domain
orf19.7131	C7_04310C	orf19.7131	1446.98	1.35797	0.157654	8.61362	7.07871e-18	1.27088e-16	Butyrobetaine dioxygenase, the fourth enzyme of the carnitine biosynthesis pathway
BMT3	CR_00740C	orf19.3282	319.12	1.35711	0.219196	6.19132	5.96632e-10	4.17305e-09	Beta-mannosyltransferase; adds 2nd beta-mannose to the acid-stable fraction of cell wall phosphopeptidomannan, elongation of beta-mannose chains on the phosphopeptidomannan acid-labile fraction; Hap43-induced; Spider biofilm induced
DAL1	C3_00180C	orf19.5454	683.281	1.35659	0.125374	10.8203	2.75808e-27	1.0781e-25	Putative allantoinase; transcript regulated by Nrg1 and Mig1; macrophage/pseudohyphal-repressed
orf19.1421	C4_04270W	orf19.1421	133.827	1.35533	0.196144	6.90983	4.85222e-12	4.51314e-11	Ortholog(s) have ureidoglycolate lyase activity
FCY24	CR_09360W	orf19.7331	287.75	1.35175	0.236256	5.72154	1.05563e-08	6.15052e-08	Putative transporter; more similar to S. cerevisiae Tpn1, which is a vitamin B6 transporter, than to purine-cytosine permeases; transcription is regulated by Nrg1; Spider biofilm induced
orf19.5284	CR_05420W	orf19.5284	21.9564	1.35041	0.396584	3.4051	0.000661387	0.00163651	Dubious open reading frame
THI20	C2_03370W	orf19.889	389.712	1.34857	0.253564	5.31847	1.04643e-07	5.23299e-07	Putative trifunctional enzyme of thiamine biosynthesis, degradation and salvage; Spider biofilm induced
orf19.419	C1_05440C	orf19.419	698.082	1.34623	0.166244	8.09788	5.59255e-16	8.20418e-15	Protein of unknown function; flow model biofilm induced; Spider biofilm induced
orf19.6522	C7_01990C	orf19.6522	247.6	1.34521	0.21857	6.15459	7.52707e-10	5.15951e-09	Putative allantoate permease; Gcn4-regulated; Spider biofilm induced
ADE2	C3_04520C	orf19.5906	2916.11	1.34446	0.167999	8.00281	1.21616e-15	1.73465e-14	Phosphoribosylaminoimadazole carboxylase; role in adenine biosynthesis; required for normal growth and virulence in immunosuppressed mouse infection; not induced in GCN response, in contrast to S. cerevisiae ADE2; stationary phase-enriched
PSA2	C1_13160W	orf19.4943	3760.44	1.33984	0.0848474	15.7911	3.58195e-56	6.3206e-54	Mannose-1-phosphate guanyltransferase; Hap43, macrophage-repressed; stationary phase enriched protein; Spider biofilm induced; rat catheter biofilm repressed
PHHB	C2_00480C	orf19.2079	1954.79	1.33841	0.187184	7.15025	8.66204e-13	8.93101e-12	Putative 4a-hydroxytetrahydrobiopterin dehydratase; transposon mutation affects filamentous growth; flow model biofilm induced; Spider biofilm induced
VPS70	C7_00170W	orf19.7106	1292.28	1.338	0.0961226	13.9197	4.80609e-44	5.20744e-42	Ortholog of <i>S. cerevisiae</i> : VPS70, <i>C. glabrata CBS138</i> : CAGL0M00616g, <i>C. dubliniensis CD36</i> : Cd36_70380, <i>C. parapsilosis CDC317</i> : CPAR2_300190 and <i>Candida tenuis NRRL Y-1498</i> : CANTEDRAFT_108527
ARR3	C4_06890W	orf19.3122	377.12	1.33673	0.126538	10.5638	4.38313e-26	1.58305e-24	Ortholog of S. cerevisiae Arr3; arsenite transporter of the plasma membrane required for resistance to arsenic compounds; benomyl-induced; Gcn4-regulated; Hap43-repressed; mutant is viable; Spider biofilm induced
XOG1	C1_02990C	orf19.2990	197.085	1.33551	0.3055	4.37158	1.23353e-05	4.27754e-05	Exo-1,3-beta-glucanase; 5 glycosyl hydrolase family member; affects sensitivity to chitin and glucan synthesis inhibitors; not required for yeast-to-hypha transition or for virulence in mice; Hap43-induced; Spider biofilm induced
orf19.1124	C5_03710C	orf19.1124	133.967	1.33464	0.277616	4.80751	1.52825e-06	6.24236e-06	Protein of unknown function; flow model biofilm induced; Spider biofilm induced
ICL1	C1_04500W	orf19.6844	6209	1.32254	0.279752	4.72753	2.27266e-06	9.01472e-06	Isocitrate lyase; glyoxylate cycle enzyme; required for virulence in mice; induced upon phagocytosis by macrophage; farnesol regulated; Pex5-dependent peroxisomal localization; stationary phase enriched; rat catheter, Spider biofilm induced
CDR1	C3_05220W	orf19.6000	6747.96	1.32062	0.251085	5.25965	1.44331e-07	7.02435e-07	Multidrug transporter of ABC superfamily; transports phospholipids in an in-to-out direction; induced by beta-estradiol, progesterone, corticosteroid, or cholesterol; Spider biofilm induced
orf19.4366	CR_03670W	orf19.4366	37.7105	1.31895	0.338243	3.8994	9.6432e-05	0.000281857	Ortholog of <i>C. dubliniensis CD36</i> : Cd36_28870, <i>Candida tropicalis NEW ASSEMBLY</i> : CTRG1_00731, <i>Candida tropicalis MYA-3404</i> : CTRG_00731 and <i>Candida albicans WO-1</i> : CAWG_01703
orf19.5503	C7_03740C	orf19.5503	17.1725	1.30938	0.46167	2.83617	0.00456575	0.00942764	Putative protein of unknown function; transcript is upregulated in clinical isolates from HIV+ patients with oral candidiasis; Spider biofilm induced
orf19.1709	C3_01420C	orf19.1709	1737.96	1.30895	0.489996	2.67135	0.00755473	0.0148687	Sterol carrier domain protein; alkaline downregulated; colony morphology-related gene regulation by Ssn6; Spider biofilm induced
PSO2	C2_10780C	orf19.5362	82.5189	1.30639	0.236029	5.53488	3.11445e-08	1.69172e-07	Putative DNA cross-link repair protein; expressed in opaque or white MTLa/MTLa or MTLalpha/MTLalpha, but not MTLa/MTLalpha cells; telomere-proximal gene; mutation does not affect white-to-opaque phenotypic switching
orf19.4643	C4_01420W	orf19.4643	284.191	1.30134	0.135947	9.57239	1.04459e-21	2.68808e-20	Ortholog of <i>C. dubliniensis CD36</i> : Cd36_41430, <i>Candida tropicalis NEW ASSEMBLY</i> : CTRG1_00187, <i>Candida tropicalis MYA-3404</i> : CTRG_00187 and <i>Candida albicans WO-1</i> : CAWG_03642
OPY2	C1_08310W	orf19.5110	548.516	1.29205	0.149529	8.64079	5.58247e-18	1.01162e-16	Predicted transmembrane protein; role in cell wall biogenesis; required for Cek1 phosphorylation; Spider biofilm induced
PRM9	C3_01040C	orf19.2508	79.0555	1.28901	0.332785	3.87341	0.000107323	0.000311041	Protein described a similar to S. cerevisiae Prm9; not the ortholog though; mutant is viable
PRM1	C1_11340W	orf19.669	133.497	1.2881	0.182804	7.04634	1.83682e-12	1.81217e-11	Putative membrane protein with a predicted role in membrane fusion during mating; Hap43p-repressed gene; protein induced during the mating process
GST2	C4_02990C	orf19.2693	1953.01	1.28749	0.174504	7.37799	1.60695e-13	1.78178e-12	Glutathione S transferase; induced by benomyl and in populations of cells exposed to fluconazole over multiple generations; regulated by Nrg1, Tup1; induced by nitric oxide; stationary phase enriched; Spider biofilm induced
orf19.1397	C2_09570C	orf19.1397	52.9136	1.28722	0.3506	3.67147	0.000241161	0.000651536	Ortholog of <i>C. dubliniensis CD36</i> : Cd36_23650, <i>C. parapsilosis CDC317</i> : CPAR2_406120, <i>C. auris B8441</i> : B9J08_004823 and <i>Candida tenuis NRRL Y-1498</i> : CANTEDRAFT_111405
ZCF38	CR_00170W	orf19.7518	750.058	1.27877	0.149068	8.5784	9.62016e-18	1.69755e-16	Putative Zn(II)2Cys6 transcription factor
orf19.279	C3_02880W	orf19.279	24.2458	1.27668	0.389034	3.28168	0.00103192	0.00245405	Protein with a predicted D-Tyr-tRNA(Tyr) deacylase domain; Hap43-repressed gene
orf19.2414	CR_03120W	orf19.2414	3418.81	1.27115	0.149045	8.52863	1.4809e-17	2.53457e-16	Ortholog of S. cerevisiae Mpm1; a mitochondrial intermembrane space protein of unknown function; Hap43-repressed; Spider biofilm induced
CEK2	CR_05940W	orf19.460	42.5754	1.26966	0.307096	4.13443	3.55841e-05	0.000113458	MAP kinase required for wild-type efficiency of mating; component of the signal transduction pathway that regulates mating; ortholog of S. cerevisiae Fus3; induced by Cph1, pheromone; transposon mutation affects filamentous growth
orf19.2163	C6_04650W	orf19.2163	6879.86	1.2686	0.216818	5.85098	4.88697e-09	2.95901e-08	Has domain(s) with predicted metalloexopeptidase activity and role in proteolysis
CIRT4B	CR_02810W	orf19.2839	3987.05	1.26844	0.196567	6.45297	1.09679e-10	8.55273e-10	Cirt family transposase; transcript repressed in an azole-resistant strain that overexpresses CDR1 and CDR2; Hap43-repressed; flow model biofilm induced
GPD2	C6_02010C	orf19.691	11003.2	1.26676	0.155725	8.13463	4.13203e-16	6.16412e-15	Surface protein similar to glycerol 3-P dehydrogenase; binds host Factor H, FHL-1, plasminogen; regulated by Ssn6, Nrg1, Efg1; induced by cell wall regeneration, macrophage/pseudohyphal growth, core stress response; Spider biofilm induced
SAP10	C4_04470W	orf19.3839	540.396	1.26507	0.143187	8.83512	9.99889e-19	1.97294e-17	Secreted aspartyl protease; roles in adhesion, virulence (RHE model), cell surface integrity; distinct specificity from Sap9; at cell membrane and wall; GPI-anchored; induced in low iron; Tbf1-activated; Spider biofilm induced
AGP2	C4_01100C	orf19.4679	2412.32	1.26261	0.269567	4.68384	2.81556e-06	1.09987e-05	Amino acid permease; hyphal repressed; white-opaque switch regulated; induced in core caspofungin response, during cell wall regeneration, by flucytosine; regulated by Sef1, Sfu1, and Hap43; rat catheter and Spider biofilm induced
orf19.2509.1	C3_01060W	orf19.2509.1	18.8828	1.25321	0.479975	2.61098	0.0090282	0.017479	Ortholog of <i>C. dubliniensis CD36</i> : Cd36_29340, <i>Candida tropicalis NEW ASSEMBLY</i> : CTRG1_CGOB_00055, <i>Spathaspora passalidarum NRRL Y-27907</i> : spas_CGOB_00040 and <i>Candida albicans WO-1</i> : CAWG_00248
MNN43	C1_02670C	orf19.2957	34.9803	1.25315	0.327358	3.82807	0.00012915	0.00036791	Protein required for transfer of mannosylphosphate; induced by alpha pheromone in SpiderM medium
BAS1	C4_04730W	orf19.3809	431.707	1.25208	0.149777	8.35963	6.29133e-17	1.02792e-15	Putative Myb-like transcription factor; ortholog S. cerevisiae Bas1, a regulator of purine biosynthetic genes; mutant exhibits adenine auxotrophy and abnormal colony morphology
orf19.5704	C6_03440W	orf19.5704	69.5799	1.25069	0.292552	4.2751	1.91051e-05	6.40571e-05	Ortholog(s) have rRNA binding activity, role in RNA splicing, mitochondrial RNA processing, mitochondrial genome maintenance, positive regulation of rRNA processing, rRNA metabolic process and mitochondrion localization
PDC12	C4_01850C	orf19.4608	152.118	1.25039	0.176607	7.08009	1.44059e-12	1.44433e-11	Putative pyruvate decarboxylase; fungal-specific (no human or murine homolog)
SPO1	C5_01570C	orf19.4151	168.606	1.24994	0.166001	7.52972	5.08503e-14	6.01631e-13	Protein similar to phospholipase B; fungal-specific (no human or murine homolog)
HIT1	C4_02750W	orf19.2723	21.4774	1.24938	0.485015	2.57597	0.00999601	0.0191368	Ortholog of S. cerevisiae Hit1; protein of unknown function required for high temperature growth; flow model biofilm induced; Spider biofilm induced
orf19.3879	CR_06270W	orf19.3879	133.127	1.24687	0.200544	6.21745	5.05291e-10	3.5994e-09	Predicted protein of unknown funtion; overlaps orf19.3879.1, which is a region annotated as blocked reading frame
PGA44	C3_01370C	orf19.1714	68.4579	1.24554	0.280936	4.43354	9.26998e-06	3.30551e-05	Putative GPI-anchored protein
GPT1	C1_05080W	orf19.4063	96.7922	1.24461	0.225165	5.52756	3.24718e-08	1.75455e-07	GABA/polyamine transporter; 9 to 11 membrane spanning segments; complements GABA uptake defect of an S. cerevisiae uga4 put4 gap1 triple mutant; complements growth of an S. cerevisiae spe1 mutant under polyamine limitation
orf19.5203	C1_04350C	orf19.5203	136.042	1.24413	0.195082	6.37748	1.80021e-10	1.36418e-09	Protein of unknown function; Hap43-induced gene
orf19.1075	C6_04190C	orf19.1075	171.612	1.23772	0.313686	3.94574	7.95523e-05	0.000236209	Protein of unknown function; Spider biofilm induced
orf19.2244	C2_06890C	orf19.2244	1406.14	1.2355	0.194771	6.34333	2.24844e-10	1.6832e-09	Similar to oxidoreductases and to S. cerevisiae Yjr096wp; Sfu1 repressed; induced by benomyl treatment, Ssr1; Hap43-repressed; flow model biofilm repressed
GRX1	C7_02070W	orf19.6510	14.3819	1.23463	0.494617	2.49613	0.0125556	0.0233143	Putative glutaredoxin; induced in low iron
orf19.3080	C4_07220C	orf19.3080	667.427	1.23408	0.152108	8.11321	4.92991e-16	7.30147e-15	Ortholog(s) have ATPase activator activity, cohesin loader activity, double-stranded DNA binding, kinetochore binding, single-stranded DNA binding activity
POT1	CR_00150C	orf19.7520	4472.43	1.234	0.196794	6.27051	3.59871e-10	2.61478e-09	Putative peroxisomal 3-oxoacyl CoA thiolase; transcript regulated by Nrg1 and Mig1; farnesol regulated; Hap43-repressed
orf19.6469	C7_02420C	orf19.6469	219.945	1.23317	0.184999	6.66583	2.63178e-11	2.1876e-10	Predicted ORF in retrotransposon Tca11 with similarity to the Gag-Pol region of retrotransposons, which encodes nucleocapsid-like protein, reverse transcriptase, protease, and integrase
DAP1	CR_04060C	orf19.489	3318.93	1.23291	0.139031	8.86791	7.45309e-19	1.48965e-17	Similar to mammalian membrane-associated progesterone receptors involved in DNA damage response; induced in core stress response; Hog1 regulated; clade-associated expression; Hap43-repressed
orf19.3469	C6_02280W	orf19.3469	978.936	1.23229	0.23364	5.27429	1.3327e-07	6.50137e-07	S. cerevisiae ortholog Stb1 has a role in regulation of MBF-specific transcription at Start; induced in a cyr1 null mutant; Spider biofilm induced
DUR1	C1_04660W	orf19.780	660.35	1.22945	0.118447	10.3798	3.06544e-25	1.04023e-23	Urea amidolyase; hydrolyzes urea to CO2; use of urea as N source and for hyphal switch in macrophage; regulated by Nrg1/Hap43; required for virulence; promotes mouse kidney and brain colonization; rat catheter and flow model biofilm induced
orf19.1201	C6_00390W	orf19.1201	1889	1.22622	0.216345	5.66791	1.44552e-08	8.26623e-08	Ortholog(s) have serine-tRNA ligase activity, role in mitochondrial seryl-tRNA aminoacylation and mitochondrion localization
orf19.3621	C2_08580W	orf19.3621	49.2995	1.22402	0.361002	3.39063	0.000697327	0.0017213	Possible pseudogene; similar to Ywp1p; ORF extended upstream from the initiating Met of orf19.3621 has a stop codon in the region corresponding to the Ywp1p signal peptide; disruption causes no apparent phenotype; no expression detected
TEL1	C6_03010W	orf19.5580	1293.61	1.22288	0.227585	5.37326	7.73236e-08	3.95979e-07	Ortholog(s) have phosphatidylinositol-4-phosphate binding, protein kinase activity, protein serine/threonine kinase activity, telomeric DNA binding activity
FAA21	C3_02810C	orf19.272	2240.36	1.2225	0.273327	4.47265	7.72554e-06	2.79841e-05	Predicted acyl CoA synthetase; upregulated upon phagocytosis; transcript regulated by Nrg1 and Mig1
OYE23	C6_01510W	orf19.3433	1130.2	1.22224	0.205139	5.95811	2.55173e-09	1.59348e-08	Putative NAPDH dehydrogenase; induced by nitric oxide, benomyl; oxidative stress-induced via Cap1; Hap43p-repressed; rat catheter biofilm induced
orf19.4936.1	C1_13100W	orf19.4936.1	43.1244	1.21579	0.518035	2.34693	0.0189288	0.0337289	Putative adhesin-like protein; Spider biofilm induced
orf19.2899	C4_06360C	orf19.2899	22.5388	1.21549	0.394991	3.07726	0.00208916	0.00466086	Ortholog of <i>C. dubliniensis CD36</i> : Cd36_45850, <i>C. parapsilosis CDC317</i> : CPAR2_500750, <i>Pichia stipitis Pignal</i> : PICST_43336, <i>Candida tropicalis MYA-3404</i> : CTRG_04038 and <i>Candida albicans WO-1</i> : CAWG_03191
orf19.4570	C4_02200C	orf19.4570	103.975	1.21515	0.200865	6.04959	1.45215e-09	9.41076e-09	Ortholog of <i>C. dubliniensis CD36</i> : Cd36_42090, <i>Debaryomyces hansenii CBS767</i> : DEHA2C14872g, <i>Pichia stipitis Pignal</i> : PICST_74821 and <i>Candida tropicalis NEW ASSEMBLY</i> : CTRG1_00174
orf19.4409	C4_05980C	orf19.4409	220.129	1.21409	0.144921	8.37764	5.40005e-17	8.84634e-16	Ortholog(s) have nucleoside triphosphate diphosphatase activity, ribonucleoside triphosphate phosphatase activity and role in cellular response to phosphate starvation, nucleoside triphosphate metabolic process
orf19.6465	C7_02430C	orf19.6465	60.959	1.21263	0.323363	3.75005	0.000176797	0.000487891	Ortholog of <i>C. dubliniensis CD36</i> : Cd36_83910, <i>Candida tropicalis NEW ASSEMBLY</i> : CTRG1_05087, <i>Candida tropicalis MYA-3404</i> : CTRG_05087 and <i>Candida albicans WO-1</i> : CAWG_00654
ZTA1	C2_07070W	orf19.2262	1465.36	1.20935	0.120869	10.0055	1.44203e-23	4.28172e-22	Probable quinone oxidoreductase; involved in protection from oxidative stress; induced by quinones, benomyl treatment, nitric oxide, and Spider biofilm; null mutant shows increased susceptibility to killing by neutrophils
orf19.1414	C4_04330C	orf19.1414	3441.02	1.20909	0.102194	11.8313	2.69075e-32	1.47063e-30	Protein of unknown function; transcript is upregulated in an RHE model of oral candidiasis; Hap43-repressed
PGA28	C7_03110W	orf19.5144	40.8154	1.20772	0.305316	3.95565	7.63268e-05	0.000227837	Protein similar to S. cerevisiae Wsc2p, which has roles in stress- and cell-wall-related processes; predicted Kex2p substrate; putative GPI-anchored adhesin-like protein
YIM1	C2_03750W	orf19.847	1811.61	1.20679	0.229618	5.25566	1.47497e-07	7.16147e-07	Protein similar to protease of mitochondrial inner membrane; increased transcription is observed upon benomyl treatment; macrophage-downregulated gene
ALK2	CR_00210W	orf19.7513	2756.83	1.19994	0.306791	3.91126	9.18152e-05	0.000269511	N-Alkane inducible cytochrome P450
orf19.899	C2_03290W	orf19.899	649.895	1.19945	0.110826	10.8229	2.68218e-27	1.0551e-25	Ortholog of <i>C. dubliniensis CD36</i> : Cd36_18040, <i>C. parapsilosis CDC317</i> : CPAR2_211790, <i>C. auris B8441</i> : B9J08_004373 and <i>Candida tenuis NRRL Y-1498</i> : CANTEDRAFT_109928
orf19.1782.1	C2_10000C	orf19.1782.1	42.3967	1.19826	0.387489	3.09238	0.00198558	0.00445115	Ortholog of <i>C. parapsilosis CDC317</i> : CPAR2_407200.1, <i>C. dubliniensis CD36</i> : Cd36_24070, <i>Candida metapsilosis</i> : CMET_2070 and <i>Pichia stipitis Pignal</i> : PICST_31669
FBP1	C3_07830W	orf19.6178	5680.86	1.19823	0.101509	11.8042	3.7123e-32	1.99367e-30	Fructose-1,6-bisphosphatase; key gluconeogenesis enzyme; regulated by Efg1, Ssn6; induced by phagocytosis; effects switch from glycolysis to gluconeogenesis in macrophage; rat flow model biofilm induced; overlaps orf19.6179
MUM2	C5_05450C	orf19.4044	6284.7	1.19727	0.120744	9.9158	3.55401e-23	1.03536e-21	Protein similar to S. cerevisiae Mum2, a protein essential for meiotic DNA replication and sporulation; induced by alpha pheromone in SpiderM medium; transcript regulated by Tup1
orf19.5876	C3_04330C	orf19.5876	1261.96	1.19662	0.121335	9.86211	6.07603e-23	1.72929e-21	Protein of unknown function; Cyr1-repressed; induced by alpha pheromone in SpiderM medium; rat catheter and Spider biofilm induced
VID27	C6_00130C	orf19.6324	8095.87	1.1925	0.199897	5.9656	2.43743e-09	1.52617e-08	Protein similar to S. cerevisiae Vid27p; transposon mutation affects filamentous growth; mutation confers hypersensitivity to toxic ergosterol analog; fungal-specific (no human or murine homolog)
orf19.670.2	C1_11320C	orf19.670.2	1472.07	1.19161	0.22026	5.41004	6.30119e-08	3.26478e-07	Protein of unknown function; hypoxia, Hap43-repressed; ketoconazole induced; induced in oralpharyngeal candidasis; 16h flow model biofilm repressed, late-stage flow model biofilm induced; rat catheter and Spider biofilm induced
orf19.1906	C2_00130W	orf19.1906	13.693	1.19102	0.49307	2.41552	0.0157129	0.0285252	Protein of unknown function; flow model biofilm induced
orf19.2797	C1_07480C	orf19.2797	37.1829	1.19044	0.312168	3.81347	0.000137031	0.000387146	Has domain(s) with predicted ATP binding, DNA binding, hydrolase activity
VPS13	C4_06060W	orf19.4416	5377.77	1.18733	0.152912	7.76482	8.17618e-15	1.07438e-13	Putative vacuolar protein sorting-associated protein; gene used for multilocus sequence typing
orf19.3351	C1_01610C	orf19.3351	173.681	1.18563	0.219546	5.40037	6.65024e-08	3.43698e-07	Protein of unknown function; Hap43-induced; Spider biofilm induced
DUR3	C1_04650W	orf19.781	27.0855	1.18406	0.402175	2.94414	0.00323848	0.0068921	High affinity spermidine transporter; expression is induced by urea; fungal-specific (no human or murine homolog); not required for virulence in a mouse intravenous model
orf19.2529.1	CR_01440C	orf19.2529.1	2983.87	1.18312	0.112044	10.5595	4.5911e-26	1.64853e-24	Protein of unknown function; Spider biofilm repressed
ARG8	C4_05070C	orf19.3770	208.656	1.1829	0.163563	7.2321	4.75586e-13	4.99527e-12	Putative acetylornithine aminotransferase; Gcn2, Gcn4 regulated; rat catheter biofilm induced; Spider biofilm induced
PGA55	C2_08980C	orf19.207	1783.37	1.18239	0.11039	10.711	9.03636e-27	3.44497e-25	GPI-anchored adhesin-like protein; filament induced; regulated by Nrg1, Tup1; regulated upon hyphal formation; mRNA binds to She3 and is localized to yeast-form buds and hyphal tips; induced during chlamydospore formation
orf19.7265	C1_14470W	orf19.7265	2201.84	1.1807	0.130872	9.02179	1.8504e-19	3.90036e-18	Putative zinc-finger domain protein with a predicted role in pre-mRNA splicing; Hap43-repressed; Spider biofilm repressed
orf19.278	C3_02870C	orf19.278	209.274	1.18016	0.152364	7.74568	9.50691e-15	1.2361e-13	Protein of unknown function; required for adhesion to abiotic substrate; Spider biofilm induced
orf19.2734	C4_02660W	orf19.2734	76.4707	1.17882	0.276054	4.27027	1.95239e-05	6.51781e-05	Protein with a glucose/ribitol dehydrogenase family domain; mutants are viable
VPS21	CR_08060C	orf19.589	3238.06	1.17836	0.0835406	14.1052	3.52793e-45	4.27225e-43	Late endosomal Rab small monomeric GTPase involved in transport of endocytosed proteins to the vacuole; involved in filamentous growth and virulence; Spider biofilm induced
SEC2	C1_12970C	orf19.4928	3549.99	1.17651	0.108157	10.8778	1.47016e-27	5.93443e-26	Guanyl-nucleotide exchange factor for the small G-protein Sec4; delivery of post-Golgi secretory vesicles to sites of polarized growth; phosphorylation by Cdc28 needed for normal hyphal growth; Hap43-repressed; flow model biofilm induced
ADH2	C1_08330C	orf19.5113	1703.24	1.17137	0.244557	4.78976	1.66985e-06	6.78931e-06	Alcohol dehydrogenase; soluble in hyphae; expression regulated by white-opaque switching; regulated by Ssn6; indued by Mnl1 in weak acid stress; protein enriched in stationary phase yeast cultures; Spider biofilm induced
PRN4	C1_05880W	orf19.2461	893.271	1.16992	0.168646	6.93716	4.00071e-12	3.75507e-11	Protein with similarity to pirins; induced by benomyl treatment; flow model biofilm repressed
orf19.4792	C1_09320C	orf19.4792	604.462	1.16833	0.166126	7.0328	2.02427e-12	1.97814e-11	Protein with a regulator of G-protein signaling domain; Plc1-regulated; Spider biofilm induced; rat catheter biofilm repressed
DAL4	C3_03140C	orf19.313	125.219	1.16578	0.299325	3.8947	9.83198e-05	0.000286809	Putative allantoin permease; fungal-specific (no human or murine homolog)
SAP4	C6_03500C	orf19.5716	42.3655	1.16342	0.417567	2.78617	0.00533342	0.0108246	Secreted aspartyl proteinase; sap4,5,6 mutant defective in protein utilization for nitrogen; virulence role complicated by URA3 effects; expressed during mucosal and systemic infections; N-glycosylated; rat catheter, Spider biofilm induced
UGA2	C1_01810C	orf19.4543	2178.52	1.16104	0.0916278	12.6712	8.53678e-37	6.27657e-35	Predicted succinate semialdehyde dehydrogenase; predicted role in glutamate catabolism; transcription regulated by Mig1, Tup1, Gcn4; mutants are viable
orf19.1588	C2_02620W	orf19.1588	1906.73	1.1599	0.177482	6.53528	6.34904e-11	5.09905e-10	Putative mitochondrial protein of unknown function; regulated by Sef1p-, Sfu1p-, and Hap43p
orf19.3376	C4_03490C	orf19.3376	19.7218	1.15954	0.503191	2.30437	0.0212019	0.0373478	Ortholog of <i>Candida albicans WO-1</i> : CAWG_03459
orf19.134	C6_01260W	orf19.134	21.4477	1.159	0.400213	2.89596	0.00378005	0.00794338	Protein of unknown function; overlaps retrotransposon Tca13; ciclopirox olamine induced
CAN2	C6_01060C	orf19.111	1618.98	1.15665	0.155963	7.41617	1.20559e-13	1.37122e-12	Basic amino acid permease; arginine metabolism; regulated by Nrg1/Tup1; caspofungin, flucytosine induced; colony morphology-related regulation by Ssn6; Hap43-repressed; rat catheter and Spider biofilm induced; promoter bound by Efg1
NAG1	C6_04590C	orf19.2156	1595.57	1.15592	0.114927	10.0579	8.48282e-24	2.55561e-22	Glucosamine-6-phosphate deaminase; required for normal hyphal growth and mouse virulence; converts glucosamine 6-P to fructose 6-P; reversible reaction in vitro; gene and protein is GlcNAc-induced; Spider biofilm induced
THI4	C3_05130C	orf19.5986	79.4056	1.15569	0.245661	4.7044	2.54609e-06	1.00157e-05	Thiamine biosynthetic enzyme precursor; repressed during the mating process; stationary phase enriched protein; Spider biofilm induced
orf19.6056	C1_00520W	orf19.6056	689.245	1.15275	0.12035	9.57831	9.86464e-22	2.54912e-20	Ortholog(s) have phosphatase activity and role in dephosphorylation
PGA57	C4_01000C	orf19.4689	47.9435	1.15234	0.368927	3.1235	0.00178712	0.00405335	Putative GPI-anchored protein; Hap43p-induced gene
GTT11	C3_03720W	orf19.6947	1950.58	1.1521	0.092978	12.3911	2.919e-35	1.89766e-33	Glutathione S-transferase, localized to ER; induced in exponentially growing cells, under oxidative stress; induced by nitric oxide; Spider biofilm induced
CTA2	C1_00040W	orf19.6112	5642.43	1.15117	0.163461	7.04246	1.88869e-12	1.85742e-11	Putative transcription factor; Med2 mediator domain; activates transcription in 1-hybrid assay in S. cerevisiae; repressed by Efg1; member of a family of telomere-proximal genes; Tbf1-induced
orf19.280	C3_02890C	orf19.280	186.706	1.151	0.203133	5.66625	1.45954e-08	8.32328e-08	Ortholog of <i>C. dubliniensis CD36</i> : Cd36_82875 and <i>Candida albicans WO-1</i> : CAWG_02609
orf19.296	C3_03000W	orf19.296	186.706	1.151	0.203133	5.66625	1.45954e-08	8.32328e-08	Ortholog of <i>C. dubliniensis CD36</i> : Cd36_82980, <i>C. parapsilosis CDC317</i> : CPAR2_102360, <i>Candida tenuis NRRL Y-1498</i> : cten_CGOB_00165 and <i>Debaryomyces hansenii CBS767</i> : DEHA2G00990g
PCK1	CR_00200W	orf19.7514	14374.4	1.14989	0.168229	6.83525	8.18635e-12	7.38086e-11	Phosphoenolpyruvate carboxykinase; glucose, C-source, yeast-hypha, Hap43 regulated; fluconazole, phagocytosis, H2O2, oral candidasis, Spider/rat catheter/flow model biofilm induced; repressed in biofilm by Bcr1, Tec1, Ndt80, Rob1, Brg1
orf19.3232	CR_01220W	orf19.3232	38.9474	1.14678	0.301999	3.79731	0.000146276	0.000410263	Putative transporter; mutation confers hypersensitivity to toxic ergosterol analog; fungal-specific (no human or murine homolog)
orf19.1369	C2_09810C	orf19.1369	220.935	1.14629	0.154658	7.41176	1.24636e-13	1.4098e-12	Protein with predicted peptidase domains; Hap43-repressed gene
orf19.6654	C5_03470C	orf19.6654	444.388	1.14293	0.140211	8.15151	3.59419e-16	5.41408e-15	Predicted membrane transporter, member of the L-amino acid transporter-3 (LAT3) family, major facilitator superfamily (MFS)
orf19.4383	CR_03590C	orf19.4383	94.0617	1.14234	0.205459	5.55995	2.69857e-08	1.47883e-07	Ortholog(s) have DNA 5'-adenosine monophosphate hydrolase activity, DNA-3'-diphospho-5'-guanosine diphosphatase, GMP binding, double-stranded DNA binding, guanosine binding and mismatched DNA binding, <a href="#GOsection">more</a>
orf19.3105	C4_07040W	orf19.3105	171.262	1.14134	0.162226	7.03547	1.98597e-12	1.94379e-11	Putative cytochrome P450 protein; possibly an essential gene, disruptants not obtained by UAU1 method
LIP7	CR_09220C	orf19.7320	27.4303	1.14088	0.361862	3.15279	0.00161716	0.00370873	Probable lipase, part of a gene family whose members are differentially expressed during infection; lacks a signal sequence for secretion, unlike other family members; may have a role in nutrition or in creating an acidic microenvironment
orf19.4030	C5_05350W	orf19.4030	1155.41	1.14021	0.136411	8.35865	6.3438e-17	1.03375e-15	Ortholog(s) have DNA primase activity, single-stranded DNA binding activity and role in DNA replication, DNA replication, synthesis of RNA primer, mitotic DNA replication initiation
orf19.5370	C2_10870W	orf19.5370	2109.07	1.13995	0.108267	10.5291	6.34619e-26	2.25253e-24	Ortholog(s) have fungal-type vacuole membrane localization
orf19.7225	C1_14180W	orf19.7225	1086.98	1.13873	0.155758	7.31088	2.65392e-13	2.87051e-12	Ortholog of <i>C. dubliniensis CD36</i> : Cd36_13150, <i>C. parapsilosis CDC317</i> : CPAR2_700610, <i>C. auris B8441</i> : B9J08_003318 and <i>Candida tenuis NRRL Y-1498</i> : CANTEDRAFT_135418
orf19.1159	C1_11610C	orf19.1159	331.954	1.13821	0.143197	7.94857	1.88673e-15	2.64829e-14	Protein similar to A. nidulans CysA serine O-trans-acetylase; suggests that C. albicans uses an O-acetyl-serine (OAS) pathway of sulfur assimilation; F-12/CO2 early biofilm induced; Spider biofilm induced
MNN46	C4_06990W	orf19.3110	251.717	1.13541	0.206069	5.50984	3.59167e-08	1.92554e-07	Possible mannosyltransferase; Spider biofilm induced
CCH1	C1_01100W	orf19.3298	2854.9	1.1346	0.100951	11.2392	2.61776e-29	1.13854e-27	Voltage-gated Ca2+ channel of the high affinity calcium uptake system; roles in thigmotropism, establishment of galvanotropism; transcript regulated by Nrg1 and Mig1; flow model biofilm repressed
orf19.956	C5_00330C	orf19.956	1092.36	1.13448	0.109769	10.3351	4.88953e-25	1.63231e-23	Ortholog(s) have role in fermentation, phospholipid homeostasis, protein maturation
TOM1	C2_03180C	orf19.5776	17137.8	1.13384	0.0840506	13.49	1.79219e-41	1.60414e-39	Putative E3 ubiquitin ligase; transcript regulated by Nrg1 and Mig1
RON1	CR_04250W	orf19.513	31.4499	1.13347	0.422814	2.68077	0.00734522	0.0144979	Protein with a DNA-binding domain, similar to S. cerevisiae meiosis-specific transcription factor Ndt80p; regulates genes of N-acetylglucosamine (GlcNAc) catabolism; required for GlcNAc-induced hyphal growth
orf19.298	C3_03020W	orf19.298	110.008	1.13276	0.210463	5.38222	7.35732e-08	3.78027e-07	Protein of unknown function; flow model biofilm induced
SKO1	C1_03770W	orf19.1032	489.817	1.13251	0.243888	4.64358	3.42425e-06	1.32011e-05	bZIP transcription factor involved in cell wall damage response; represses the yeast-to-hypha transition; mutants are caspofungin sensitive; induced by osmotic stress via Hog1; activated by Rlm1p; induced by Mnl1 under weak acid stress
INO2	CR_00050W	orf19.7539	488.882	1.12943	0.227215	4.97075	6.66937e-07	2.89663e-06	Transcriptional activator that forms a heterodimer with Ino4p; likely regulates genes involved in phosphatidylcholine and phosphatidylinositol biosynthesis, fatty acid beta-oxidation, and peroxisome biogenesis
orf19.5345	C2_10670W	orf19.5345	6273.15	1.12793	0.143958	7.83509	4.6849e-15	6.32745e-14	Putative ubiquitin-like polyubiquitin-binding protein; induced by nitric oxide independent of Yhb1; Spider biofilm repressed
FUR4	C3_03610W	orf19.360	311.375	1.12685	0.198414	5.67928	1.35263e-08	7.75658e-08	Putative uracil permease
PRB1	C2_06880C	orf19.2242	5833.28	1.12514	0.09313	12.0814	1.32516e-33	7.72096e-32	Endoprotease B; regulated by heat, carbon source (GlcNAc-induced), nitrogen, macrophage response, human neutrophils; similar to (does not replace) S. cerevisiae vacuolar B protease Prb1p; flow model biofilm induced; Spider biofilm induced
ECS3	C2_02730W	orf19.5833	2834.9	1.12399	0.157367	7.14247	9.16695e-13	9.37336e-12	Protein involved in resistance to caspofungin and anidulafungin
orf19.692	C6_02020C	orf19.692	2357.44	1.12357	0.0959806	11.7062	1.18421e-31	5.85093e-30	Protein of unknown function; Hap43-repressed gene; rat catheter and Spider biofilm induced
orf19.2870	C4_06620C	orf19.2870	184.249	1.12218	0.18335	6.12043	9.33219e-10	6.29209e-09	Protein of unknown function; rat catheter and Spider biofilm induced
DDR48	C2_09220W	orf19.4082	3966.99	1.11796	0.188571	5.92862	3.05482e-09	1.89234e-08	Immunogenic stress-associated protein; filamentation regulated; induced by benomyl/caspofungin/ketoconazole or in azole-resistant strain; Hog1, farnesol, alkaline repressed; stationary phase enriched; Spider, flow model biofilm induced
orf19.6753	C3_07380W	orf19.6753	1474.86	1.11372	0.128385	8.67485	4.14103e-18	7.63433e-17	Protein with a predicted RING-type zinc finger; possibly an essential gene, disruptants not obtained by UAU1 method
orf19.3064.1	C1_03660W	orf19.3064.1	107.894	1.11208	0.22801	4.87732	1.07535e-06	4.50874e-06	Ortholog of <i>C. parapsilosis CDC317</i> : CPAR2_108915, <i>C. auris B8441</i> : B9J08_004667, <i>Candida tenuis NRRL Y-1498</i> : CANTEDRAFT_102387 and <i>Debaryomyces hansenii CBS767</i> : DEHA2B06776g
AMO2	C2_06700W	orf19.3152	495.587	1.11068	0.121168	9.16648	4.88723e-20	1.09361e-18	Protein similar to A. niger predicted peroxisomal copper amino oxidase; mutation confers hypersensitivity to toxic ergosterol analog; F-12/CO2 early biofilm induced
RAD14	C7_02020W	orf19.6517	589.822	1.10797	0.109388	10.1288	4.11549e-24	1.2837e-22	Putative DNA repair protein; transcription is regulated upon yeast-hyphal switch; flucytosine repressed
TES15	C2_05950C	orf19.5215	672.909	1.10736	0.206042	5.37442	7.68308e-08	3.93782e-07	Putative acyl-CoA thioesterase; Hap43-repressed; Spider biofilm induced
RCA1	C1_00080C	orf19.6102	2842.91	1.10703	0.218407	5.06867	4.00607e-07	1.80991e-06	Protein involved in regulation of carbonic anhydrases; controls CO2 sensing; bZIP domain-containing transcription factor of the ATF/CREB family; null mutant displays slow growth, abnormal colony morphology and invasive growth
HNM4	C1_02580W	orf19.2946	111.066	1.10568	0.196196	5.63561	1.74444e-08	9.77649e-08	Putative choline permease; fungal-specific (no human or murine homolog)
orf19.6658	C5_03490C	orf19.6658	2941.18	1.10411	0.107061	10.3129	6.16136e-25	2.02407e-23	Stationary phase enriched protein; predicted ORF from Assembly 19; removed from Assembly 20; subsequently reinstated in Assembly 21 based on comparative genome analysis
orf19.607	CR_07910C	orf19.607	1564.8	1.10403	0.107846	10.2371	1.35203e-24	4.34904e-23	Protein involved in transcription-coupled nucleotide excision repair of UV-induced DNA lesions; Spider biofilm induced
EBP1	C6_01180C	orf19.125	1900.66	1.10395	0.132176	8.35216	6.70258e-17	1.08935e-15	NADPH oxidoreductase; interacts with phenolic substrates (17beta-estradiol); possible role in estrogen response; induced by oxidative, weak acid stress, NO, benomyl, GlcNAc; Cap1, Mnl1 induced; Hap43-repressed; rat catheter biofilm induced
orf19.4583	C4_02080W	orf19.4583	22.7829	1.10091	0.440655	2.49836	0.0124771	0.0231964	Protein with a mitochondrial carrier protein domain; possibly an essential gene, disruptants not obtained by UAU1 method; Spider biofilm repressed
orf19.246	C3_02570W	orf19.246	310.268	1.09932	0.14752	7.45197	9.19588e-14	1.05959e-12	Predicted metalloendopeptidase; Spider biofilm induced
orf19.5194.1	C1_04430C	orf19.5194.1	919.944	1.09674	0.142721	7.68454	1.53552e-14	1.95131e-13	Putative protein of unknown function; clade-associated gene expression
orf19.7173	C7_04060W	orf19.7173	83.0666	1.09607	0.247313	4.4319	9.34074e-06	3.32498e-05	Ortholog of <i>C. dubliniensis CD36</i> : Cd36_73730, <i>C. parapsilosis CDC317</i> : CPAR2_702310, <i>Candida tropicalis MYA-3404</i> : CTRG_05152 and <i>Candida albicans WO-1</i> : CAWG_05735
MCA1	C3_05190C	orf19.5995	3719.14	1.09606	0.129784	8.44526	3.0336e-17	5.07738e-16	Putative metacaspase, cysteine protease involved in apoptosis in response to stresses; has similarity to S. cerevisiae Mca1p; fungal-specific (no human or murine homolog); farnesol-induced
orf19.5076.1	C1_08040W	orf19.5076.1	96.0424	1.09568	0.20203	5.42337	5.84863e-08	3.04306e-07	Ortholog of <i>C. parapsilosis CDC317</i> : CPAR2_804320, <i>Candida tenuis NRRL Y-1498</i> : CANTEDRAFT_114112, <i>Debaryomyces hansenii CBS767</i> : DEHA2G14938g and <i>Candida guilliermondii ATCC 6260</i> : PGUG_02885
orf19.7512	CR_00220W	orf19.7512	356.328	1.09545	0.179565	6.10058	1.05681e-09	7.05606e-09	Has domain(s) with predicted heme binding, iron ion binding, monooxygenase activity, oxidoreductase activity, acting on paired donors and with incorporation or reduction of molecular oxygen, <a href="#GOsection">more</a>
orf19.7463	CR_00660W	orf19.7463	69.8606	1.09507	0.257199	4.25766	2.06576e-05	6.85922e-05	Ortholog(s) have role in ascospore wall assembly and ascospore wall, nuclear envelope localization
orf19.1005	C1_10570C	orf19.1005	16.189	1.09374	0.46105	2.37228	0.0176789	0.0317397	Protein with predicted RNI-like domains; rat catheter biofilm induced
RAD4	C3_07660W	orf19.6722	476.263	1.09329	0.110485	9.89541	4.35824e-23	1.26368e-21	Protein similar to S. cerevisiae Rad4p; down-regulation associated with azole resistance
ALK8	CR_07130C	orf19.10	113.065	1.09311	0.308421	3.5442	0.000393799	0.00102018	Alkane-inducible cytochrome P450; catalyzes hydroxylation of lauric acid to hydroxylauric acid; overproduction causes fluconazole resistance in WT and causes multidrug resistance in a cdr1 cdr2 double mutant; rat catheter biofilm repressed
CTR1	C6_00790C	orf19.3646	3455.42	1.09294	0.0942784	11.5927	4.48929e-31	2.13276e-29	Copper transporter; transcribed in low copper; induced Mac1, Tye7, macrophage interaction, alkaline pH via Rim101; 17-beta-estradiol repressed; complements S. cerevisiae ctr1 ctr3 copper transport mutant; flow model/Spider biofilm induced
CDR2	C3_04890W	orf19.5958	760.141	1.09203	0.202652	5.38868	7.09755e-08	3.65592e-07	Multidrug transporter, ATP-binding cassette (ABC) superfamily; transports phospholipids, in-to-out direction; overexpressed in azole-resistant isolates; repressed in young biofilms
orf19.2336	C1_10810W	orf19.2336	18.1861	1.08829	0.441218	2.46656	0.013642	0.0251426	Pry family pathogenesis-related protein; predicted to be extracellular
ATG13	CR_02910W	orf19.2848	690.571	1.08705	0.117822	9.22617	2.8049e-20	6.39228e-19	Predicted regulatory subunit of the Atg1 signaling complex; required for vesicle formation during autophagy, biofilm formation, and the cytoplasm-to-vacuole targeting (Cvt) pathway; Spider biofilm induced
orf19.344	C3_03460C	orf19.344	77.4165	1.0836	0.380184	2.85019	0.00436932	0.00906751	Protein of unknown function; upregulated by fluphenazine treatment or in an azole-resistant strain that overexpresses CDR1 and CDR2; transcript possibly regulated by Tac1
NGT1	C3_00650W	orf19.5392	190.093	1.08287	0.379612	2.85258	0.00433664	0.00900272	N-acetylglucosamine (GlcNAc)-specific transporter; role in GlcNAc (but not serum) induced hyphal growth; localizes to plasma membrane; induced by GlcNAc, macrophage engulfment; 12 transmembrane, major facilitator superfamily
orf19.4949	C1_13210C	orf19.4949	6466.88	1.08054	0.233869	4.62029	3.83201e-06	1.4618e-05	Ortholog of <i>C. parapsilosis CDC317</i> : CPAR2_801735, <i>C. dubliniensis CD36</i> : Cd36_84090, <i>Candida tropicalis NEW ASSEMBLY</i> : CTRG1_CGOB_00125 and <i>Candida orthopsilosis Co 90-125</i> : CORT_0B03960
PRA1	C4_06980W	orf19.3111	58.296	1.0792	0.245512	4.3957	1.10416e-05	3.88342e-05	Cell surface protein that sequesters zinc from host tissue; enriched at hyphal tips; released extracellularly; binds to host complement regulators; mediates leukocyte adhesion and migration; immunogenic in mouse; produced at ambient pH
UBA4	C1_10930C	orf19.2324	2606.3	1.07667	0.123505	8.71759	2.84184e-18	5.33471e-17	Putative ubiquitin activating protein; Hap43-repressed; induced by prostaglandins; clade-associated gene expression
orf19.1950	C5_01200W	orf19.1950	394.45	1.07171	0.172445	6.21479	5.13936e-10	3.64881e-09	Ortholog(s) have ADP-ribosyl-[dinitrogen reductase] hydrolase activity, phosphatase activity
orf19.2168	C2_08170W	orf19.2168	79.7803	1.07107	0.311804	3.43509	0.00059235	0.00148111	Putative sterol deacetylase; flow model biofilm induced; rat catheter biofilm repressed
HIS3	C2_04810W	orf19.183	95.1851	1.07066	0.232413	4.60671	4.09085e-06	1.55382e-05	Imidazoleglycerol-phosphate dehydratase, enzyme of histidine biosynthesis; functionally complements S. cerevisiae his3-1 mutation; hyphal-induced expression; regulated by Gcn2p and Gcn4p; fungal-specific (no human or murine homolog)
RFX2	C4_02030W	orf19.4590	90.9099	1.07036	0.206362	5.18683	2.13907e-07	1.0031e-06	Transcriptional repressor; involved in response to DNA damage, adhesion, virulence in murine mucosa, and systemic infections; regulated by Nrg1, UV-induced; partially complements <i>S. cerevisiae rfx1</i> mutant defects
FAA2	C3_05980C	orf19.7379	367.959	1.07027	0.160222	6.67994	2.39035e-11	2.00581e-10	Putative acyl CoA synthetase; expression regulated upon white-opaque switch; rat catheter biofilm induced; Spider biofilm induced
DUR35	C3_04570C	orf19.5915	24.1083	1.06974	0.408591	2.61813	0.00884124	0.0171655	Putative urea transporter
orf19.4530.1	C1_01930W	orf19.4530.1	6599.51	1.06732	0.126081	8.46535	2.55383e-17	4.286e-16	Protein of unknown function; regulated by Nrg1, Tup1; Spider and flow model biofilm induced
orf19.3684	C1_02270C	orf19.3684	720.817	1.06684	0.240046	4.4443	8.81778e-06	3.15519e-05	Putative oxidoreductase; Spider biofilm induced
LIP4	C6_04490W	orf19.2133	271.283	1.06672	0.212736	5.01427	5.32344e-07	2.36359e-06	Secreted lipase, member of a differentially expressed lipase gene family with possible roles in nutrition and/or in creating an acidic microenvironment; expressed more strongly during mucosal infections than during systemic infections
PGA60	C6_03060W	orf19.5588	19.1089	1.06592	0.413945	2.57503	0.010023	0.0191767	Putative GPI-anchored adhesin-like protein; hyphal-induced expression
orf19.5678	C4_00490W	orf19.5678	208.757	1.06506	0.147224	7.23426	4.68066e-13	4.92467e-12	Has domain(s) with predicted 2-(3-amino-3-carboxypropyl)histidine synthase activity and role in protein histidyl modification to diphthamide
orf19.2985	C1_02940C	orf19.2985	892.903	1.06364	0.114753	9.26893	1.88025e-20	4.33299e-19	Protein of unknown function; Hap43-repressed gene
PLB1	C6_01990W	orf19.689	421.227	1.06234	0.15482	6.86178	6.80093e-12	6.18594e-11	Phospholipase B; host cell penetration and virulence in mouse systemic infection; Hog1-induced; signal sequence, N-glycosylation, and Tyr phosphorylation site; induced in fluconazole-resistant strains; rat catheter biofilm repressed
APR1	C2_07400C	orf19.1891	9352.67	1.05765	0.101847	10.3846	2.91268e-25	9.93852e-24	Vacuolar aspartic proteinase; transcript equivalent in yeast-form and mycelial cells but is elevated at lower growth temperatures; upregulated iby human neutrophils; protein enriched in stationary phase; Spider biofilm induced
orf19.6061	C1_00470C	orf19.6061	697.792	1.05587	0.121806	8.66845	4.38036e-18	8.02763e-17	Ortholog(s) have role in N-acylethanolamine metabolic process, N-acylphosphatidylethanolamine metabolic process and mitochondrial inner membrane localization
DAL9	C3_03640W	orf19.6956	614.543	1.05564	0.14001	7.5398	4.70691e-14	5.60113e-13	Putative allantoate permease; fungal-specific (no human or murine homolog)
orf19.4173	C4_00690C	orf19.4173	370.39	1.05545	0.138811	7.60352	2.88187e-14	3.50363e-13	Ortholog(s) have role in protein histidyl modification to diphthamide
PPE1	C2_01520W	orf19.1459	756.078	1.05536	0.112417	9.38794	6.11826e-21	1.51753e-19	Protein similar to S. cerevisiae Ppe1p; shows genetic interaction with some genes involved in diploid filamentous growth and haploid invasive growth in S. cerevisiae
orf19.2310	C1_11050W	orf19.2310	41.0551	1.05531	0.311042	3.39281	0.000691799	0.00170902	Predicted single-stranded nucleic acid binding protein; flow model biofilm induced
orf19.5070	C1_07990C	orf19.5070	1155.87	1.0553	0.289594	3.64407	0.000268361	0.00071807	Similar to cell-wall mannoproteins; induced in low iron; induced in cyr1 homozygous null; regulated by osmotic and oxidative stress via Hog1; Spider biofilm induced
IHD1	C6_03850C	orf19.5760	2208.96	1.0549	0.109056	9.673	3.92702e-22	1.04091e-20	GPI-anchored protein; alkaline, hypha-induced; regulated by Nrg1, Rfg1, Tup1 and Tsa1, Tsa1B in minimal media at 37; oralpharyngeal candidasis induced ; Spider biofilm induced; regulated in Spider biofilms by Tec1, Efg1, Ndt80, Rob1, Brg1
RPN10	C2_06150C	orf19.4102	3443.76	1.05366	0.132791	7.93472	2.10966e-15	2.94114e-14	Putative 19S regulatory particle of the 26S proteasome; macrophage/pseudohyphal-repressed; regulated by Gcn2 and Gcn4; Spider biofilm repressed
orf19.4192.1	C6_00680C	orf19.4192.1	677.216	1.05317	0.205837	5.11652	3.11223e-07	1.42908e-06	Ortholog of <i>C. dubliniensis CD36</i> : Cd36_60590, <i>C. parapsilosis CDC317</i> : CPAR2_602880, <i>C. auris B8441</i> : B9J08_001867 and <i>Candida tenuis NRRL Y-1498</i> : CANTEDRAFT_115034
orf19.4872	C1_10050W	orf19.4872	25.251	1.053	0.455946	2.30949	0.0209164	0.0369085	Protein of unknown function; induced by Mnl1 under weak acid stress; Hap43-induced; mutant is viable
RIM9	C6_00990W	orf19.101	748.557	1.052	0.125373	8.39092	4.82372e-17	7.96559e-16	Protein required for alkaline pH response via the Rim101 signaling pathway; ortholog of S. cerevisiae Rim9 and A. nidulans palI; Spider biofilm induced
RFX1	CR_06110C	orf19.3865	106.791	1.0508	0.217941	4.8215	1.42483e-06	5.84703e-06	Transcription factor that both activates and represses transcription; represses the adhesin HWP1; null mutant shows increased virulence in a model of oral infection due to increased adherence; Spider biofilm induced
orf19.4894	C1_10240C	orf19.4894	173.968	1.04985	0.237124	4.42744	9.5358e-06	3.38856e-05	Protein with similarity to S. cerevisiae Yer010cp, a protein of unknown function belonging to the prokaryotic RraA family; repressed by benomyl; Hap43-induced; Spider biofilm induced
orf19.3578	C2_05490W	orf19.3578	85.9392	1.0481	0.243797	4.29905	1.71535e-05	5.79858e-05	Ortholog of <i>C. dubliniensis CD36</i> : Cd36_19950, <i>C. parapsilosis CDC317</i> : CPAR2_104135, <i>Candida tenuis NRRL Y-1498</i> : cten_CGOB_00075 and <i>Debaryomyces hansenii CBS767</i> : DEHA2F07964g
MTM1	C1_05470W	orf19.417	300.829	1.04698	0.15961	6.55962	5.39448e-11	4.37222e-10	Ortholog(s) have pyridoxal phosphate binding activity, role in intracellular iron ion homeostasis, pyridoxal phosphate transport and mitochondrion localization
orf19.6627	CR_05860W	orf19.6627	698.677	1.04618	0.151967	6.88425	5.80929e-12	5.33901e-11	Protein of unknown function; possibly transcriptionally regulated upon hyphal formation
MPH1	C4_06190C	orf19.2919	629.331	1.04519	0.126443	8.26607	1.38442e-16	2.18675e-15	Protein similar to S. cerevisiae Mph1p, which is a DNA helicase involved in DNA repair; induced under hydroxyurea treatment
YMC2	C1_08750W	orf19.4733	247.733	1.04491	0.151712	6.88744	5.68066e-12	5.22857e-11	Putative mitochondrial carrier protein; Gcn4-regulated; F-12/ CO2 early biofilm induced; Spider biofilm induced
UBC8	C1_01830C	orf19.4540	3968.97	1.043	0.083281	12.5238	5.52936e-36	3.83701e-34	Predicted ubiquitin-conjugating enzyme that negatively regulates gluconeogenesis by mediating the glucose-induced ubiquitination of fructose-1,6-bisphosphatase; induced by alpha pheromone in SpiderM medium
NAB3	C6_02600W	orf19.5530	2728.55	1.04206	0.294404	3.53957	0.000400785	0.00103567	Putative nuclear polyadenylated RNA-binding protein; flucytosine repressed
NAG6	C6_04570W	orf19.2151	6367.11	1.04059	0.192246	5.41281	6.20429e-08	3.21727e-07	Protein required for wild-type mouse virulence and wild-type cycloheximide resistance; putative GTP-binding motif; similar to S. cerevisiae Yor165Wp; in gene cluster that encodes enzymes of GlcNAc catabolism; no human or murine homolog
IFM1	C7_02940C	orf19.5167	239.095	1.03942	0.15204	6.83653	8.11343e-12	7.32581e-11	Putative mitochondrial translation initiation factor; transcript regulated by Nrg1, Mig1, and Tup1
RNR22	C2_07570W	orf19.1868	23379.5	1.03751	0.152832	6.78856	1.13261e-11	1.00072e-10	Putative ribonucleoside diphosphate reductase;colony morphology-related gene regulation by Ssn6; transcript regulated by tyrosol and cell density; Hap43-repressed; Spider biofilm induced
orf19.6443	CR_08670C	orf19.6443	285.356	1.03653	0.195373	5.30538	1.12438e-07	5.58213e-07	Protein with an enoyl-CoA hydratase related domain; Spider biofilm induced
orf19.1797	C4_05400C	orf19.1797	261.362	1.03432	0.356239	2.90344	0.00369088	0.00777451	D-arabinose 5-phosphate isomerase; has GutQ domain which is associated with phosphosugar binding; other biofilm induced; rat catheter and Spider biofilm induced; F-12/CO2 early biofilm induced
orf19.6709	C3_07760C	orf19.6709	197.983	1.03322	0.166845	6.1927	5.91436e-10	4.14139e-09	Predicted alpha/beta hydrolase; Spider biofilm induced
orf19.3130	C4_06790W	orf19.3130	410.852	1.03257	0.201904	5.11418	3.15106e-07	1.44584e-06	Ortholog of S. cerevisiae Gpn3 a GTPase with a role in biogenesis of RNA pol II and polIII; possibly an essential gene, disruptants not obtained by UAU1 method
orf19.2770	C4_02330C	orf19.2770	208.052	1.03244	0.168915	6.11221	9.82623e-10	6.59639e-09	Ortholog of <i>C. dubliniensis CD36</i> : Cd36_42220, <i>C. parapsilosis CDC317</i> : CPAR2_500340, <i>Debaryomyces hansenii CBS767</i> : DEHA2G17754g and <i>Pichia stipitis Pignal</i> : PICST_31424
orf19.1365	C2_09860C	orf19.1365	307.303	1.03223	0.152052	6.78869	1.13159e-11	1.00072e-10	Putative monooxygenase; mutation confers hypersensitivity to toxic ergosterol analog; constitutive expression independent of MTL or white-opaque status
orf19.2047	C2_00770W	orf19.2047	2653.13	1.03144	0.159178	6.4798	9.18469e-11	7.2077e-10	Putative protein of unknown function; Hap43p-repressed gene; mutation confers hypersensitivity to toxic ergosterol analog, and to amphotericin B
orf19.5547	C6_02740W	orf19.5547	1102.42	1.03105	0.273606	3.76837	0.000164314	0.000456296	Protein of unknown function; Hap43-repressed gene
RCT1	C3_05710W	orf19.7350	15093	1.02889	0.150895	6.81861	9.19274e-12	8.21626e-11	Fluconazole-induced protein; Ras1, Cyr1 repressed and Efg1 induced; regulated by Nrg1, Tup1, Tbf1, Ssn6; induced in oralpharyngeal candidasis; rat catheter biofilm repressed
orf19.6527	C7_01940C	orf19.6527	4353.34	1.02866	0.123682	8.31696	9.02491e-17	1.44025e-15	Pheromone-regulated protein (Prm10) of S. cerevisiae; colony morphology-related gene regulation by Ssn6; induced by Mnl1 under weak acid stress; possibly essential gene, disruptants not obtained by UAU1 method; Spider biofilm induced
orf19.855	C2_03630W	orf19.855	16.6459	1.02863	0.450064	2.28552	0.0222826	0.0390626	Ortholog of <i>C. dubliniensis CD36</i> : Cd36_18340, <i>Candida tenuis NRRL Y-1498</i> : CANTEDRAFT_124631, <i>Debaryomyces hansenii CBS767</i> : DEHA2D04356g and <i>Pichia stipitis Pignal</i> : PICST_34839
PHO114	C4_02070W	orf19.4584	218.744	1.02727	0.220493	4.65896	3.17815e-06	1.23061e-05	Acid phosphatase; induced by Mnl1 under weak acid stress; Spider biofilm induced
orf19.398	C1_08530W	orf19.398	147.238	1.02637	0.235582	4.35672	1.32026e-05	4.56037e-05	Ortholog of <i>C. dubliniensis CD36</i> : Cd36_08040, <i>C. parapsilosis CDC317</i> : CPAR2_207180, <i>C. auris B8441</i> : B9J08_000292 and <i>Candida tenuis NRRL Y-1498</i> : CANTEDRAFT_114140
orf19.5619	C6_03310W	orf19.5619	1954.7	1.0253	0.239876	4.27429	1.91743e-05	6.42526e-05	Protein of unknown function; induced by alpha pheromone in SpiderM medium; Spider biofilm induced
CCS1	C1_07180W	orf19.4449	4124.76	1.02114	0.101256	10.0848	6.45274e-24	1.96316e-22	Copper chaperone involved in activation and protection of superoxide dismutase Sod1p
CTA1	C6_01830W	orf19.3401	1636.67	1.01802	0.193847	5.25168	1.50718e-07	7.28352e-07	Protein similar to S. cerevisiae Mos10p, which affects S. cerevisiae filamentous growth; activates transcription in 1-hybrid assay in S. cerevisiae; protein levels increase under weak acid stress; nonessential
RAD7	C2_01840C	orf19.1493	1289.29	1.01793	0.104475	9.74322	1.97213e-22	5.36559e-21	Protein similar to S. cerevisiae Rad7p, which is a subunit of the Nucleotide Excision Repair Factor 4; induced under hydroxyurea treatment
orf19.1150.1	C1_11680C	orf19.1150.1	34.7426	1.01719	0.354036	2.87313	0.00406428	0.00848007	Ortholog of <i>C. dubliniensis CD36</i> : Cd36_10990, <i>C. parapsilosis CDC317</i> : CPAR2_804585, <i>C. auris B8441</i> : B9J08_000968 and <i>Candida tenuis NRRL Y-1498</i> : cten_CGOB_00256
ECM42	C7_02150C	orf19.6500	384.727	1.01484	0.179252	5.66153	1.50031e-08	8.50864e-08	Ornithine acetyltransferase; Gcn2, Gcn4-regulated; clade-specific gene expression; possibly essential gene, disruptants not obtained by UAU1 method; Spider biofilm induced
orf19.4305	C5_02800C	orf19.4305	28.254	1.01462	0.44277	2.29152	0.0219334	0.038505	Ortholog of <i>C. dubliniensis CD36</i> : Cd36_52590, <i>C. parapsilosis CDC317</i> : CPAR2_100565, <i>Debaryomyces hansenii CBS767</i> : DEHA2G06908g and <i>Candida guilliermondii ATCC 6260</i> : PGUG_02858
GCA1	C1_10290W	orf19.4899	1791.41	1.0123	0.10625	9.52753	1.61065e-21	4.11049e-20	Extracellular/plasma membrane-associated glucoamylase; expressed in rat oral infection; regulated by carbohydrates, pH, galactose; promotes biofilm matrix formation; flow model biofilm induced; Bcr1 repressed in RPMI a/a biofilms
SOK1	CR_06000W	orf19.451	2389.45	1.01161	0.245181	4.12599	3.69148e-05	0.000117397	Protein kinase required for degradation of Nrg1p; mutants are sensitive to growth on hydrogen peroxide medium; induced by alpha pheromone in SpiderM medium; rat catheter and Spider biofilm induced
SAP30	C2_00460W	orf19.2082	56.4296	1.01113	0.314477	3.21528	0.00130315	0.00304167	Aspartic-type endopeptidase; involved in degradation of alpha pheromone; functional equivalent of S. cerevisiae Bar1; a-cell specific; induced by alpha pheromone
ZCF26	C4_02180C	orf19.4573	54.4012	1.01101	0.298514	3.38682	0.000707081	0.00174329	Zn2-Cys6 transcription factor involved in biofilm formation via regulation of central metabolism; overexpression causes reduced biofilm formation both in vitro and in vivo; null mutant shows increased filamentation and biofilm formation
PRE5	C7_04020C	orf19.7178	4479.49	1.01083	0.103679	9.7496	1.8519e-22	5.08325e-21	Alpha6 subunit of the 20S proteasome; regulated by Gcn4; induced in response to amino acid starvation (3-AT); Spider biofilm repressed
CRP1	C1_09250W	orf19.4784	18345.2	1.01018	0.149827	6.74226	1.55943e-11	1.34137e-10	Copper transporter; CPx P1-type ATPase; mediates Cu resistance; similar to Menkes and Wilson disease proteins; copper-induced; Tbf1-activated; suppresses Cu sensitivity of S. cerevisiae cup1 mutant; flow model biofilm induced
orf19.7453	C3_06640W	orf19.7453	108.735	1.00957	0.211961	4.76301	1.90725e-06	7.66874e-06	Ortholog of <i>Candida albicans WO-1</i> : CAWG_02974
OPT7	C4_00440C	orf19.5673	292.51	1.00936	0.134596	7.49917	6.42242e-14	7.49808e-13	Putative oligopeptide transporter; possibly transports GSH or related compounds; Hog1-induced; expression of OPT6, -7, or -8 does not suppress defect of mutant lacking OPT1-3; Hap43-repressed; F-12/CO2 early biofilm induced
SUA72	CR_05490W	orf19.3519	297.531	1.00857	0.127325	7.92123	2.35168e-15	3.24921e-14	Predicted transcription factor; induced during planktonic growth, whereas related SUA71 is downregulated
CTA24	C5_05500C	orf19.4054	9075.81	1.00667	0.168423	5.97702	2.27252e-09	1.43655e-08	Putative transcription factor; positive regulator of gene expression; Efg1-repressed; member of a family of telomere-proximal genes; transcript upregulated in RHE model of oral candidiasis
orf19.1874	C2_07530C	orf19.1874	21.3681	1.00643	0.410584	2.45121	0.0142375	0.0261699	Ortholog(s) have protein serine/threonine kinase activity
OYE22	CR_01200W	orf19.3234	351.416	1.00628	0.21724	4.63208	3.62009e-06	1.38954e-05	Putative NADPH dehydrogenase; rat catheter biofilm induced
TLO8	C3_07970C	orf19.6191	1250.86	1.00219	0.131503	7.62103	2.51661e-14	3.09613e-13	Member of a family of telomere-proximal genes of unknown function; may be spliced in vivo
OGG1	C7_03910W	orf19.7190	93.6312	1.0018	0.196113	5.1083	3.25074e-07	1.48715e-06	Mitochondrial glycosylase/lyase; repairs oxidative damage to mitochondrial DNA, contributes to UVA resistance, role in base-excision repair; Spider biofilm induced
orf19.1180	C6_00210W	orf19.1180	2068.51	1.00147	0.194098	5.1596	2.47481e-07	1.15441e-06	Putative 2-aminoadipate transaminase; rat catheter and Spider biofilm repressed
SAP99	C2_03670W	orf19.853	101.099	1.00099	0.191718	5.22117	1.77794e-07	8.44007e-07	Putative secreted aspartyl protease; possible Kex2 substrate; induced by low iron; repressed by alpha pheromone in SpiderM medium; possibly essential (UAU1 method); regulated by Sef1, Sfu1, and Hap43; Spider biofilm induced
RLI1	C1_03350C	orf19.3034	1043.15	-1.00027	0.10733	-9.3195	1.16886e-20	2.80891e-19	Member of RNase L inhibitor (RLI) subfamily of ABC family; predicted not to be a transporter; regulated by Sef1p, Sfu1p, and Hap43p
BUD7	C5_03820C	orf19.1112	1340.72	-1.00186	0.130494	-7.67743	1.62316e-14	2.05002e-13	Ortholog(s) have small GTPase binding activity and role in Golgi to plasma membrane protein transport, Golgi to plasma membrane transport, Golgi to vacuole transport, fungal-type cell wall chitin biosynthetic process
orf19.1708	C3_01430W	orf19.1708	34.0968	-1.00246	0.426002	-2.35319	0.0186133	0.0332049	Protein of unknown function; Spider biofilm induced
ZCF14	C5_03320C	orf19.2647	38.2866	-1.00377	0.318797	-3.14863	0.0016404	0.00375366	Putative Zn(II)2Cys6 transcription factor; caspofungin induced
orf19.6480	C7_02310C	orf19.6480	33.7692	-1.00449	0.344868	-2.91269	0.00358325	0.00755812	Ortholog(s) have role in UDP-glucose transmembrane transport
orf19.1265	C4_05790W	orf19.1265	316.375	-1.00455	0.142099	-7.06938	1.55627e-12	1.55526e-11	Ortholog(s) have guanyl-nucleotide exchange factor activity and role in cytoplasm to vacuole transport by the Cvt pathway, early endosome to Golgi transport, intra-Golgi vesicle-mediated transport, macroautophagy
AAT1	C2_05250C	orf19.3554	4995.32	-1.00464	0.148836	-6.74998	1.47861e-11	1.27541e-10	Aspartate aminotransferase; soluble protein in hyphae; macrophage-induced protein; alkaline upregulated; amphotericin B repressed; gene used for strain identification by multilocus sequence typing; farnesol-, Hap43p-induced; GlcNAc-induced
orf19.6693	C7_03610C	orf19.6693	369.009	-1.00673	0.139159	-7.23442	4.67519e-13	4.92467e-12	Has domain(s) with predicted metal ion binding activity
orf19.2478	C1_05740C	orf19.2478	71.1357	-1.0072	0.25218	-3.99396	6.49802e-05	0.000196724	Ortholog of <i>C. dubliniensis CD36</i> : Cd36_05410, <i>C. parapsilosis CDC317</i> : CPAR2_107480, <i>C. auris B8441</i> : B9J08_004575 and <i>Candida tenuis NRRL Y-1498</i> : CANTEDRAFT_94695
CDC43	CR_04910W	orf19.1803	52.4597	-1.00723	0.309447	-3.25492	0.00113425	0.00267678	Beta subunit of heterodimeric protein geranylgeranyltransferase type I; GGTase I enzyme binds zinc, is Mg-dependent; Cdc42p is GGTase I substrate
MED21	CR_09760W	orf19.7548	110.066	-1.00757	0.198904	-5.06562	4.07078e-07	1.83646e-06	Ortholog(s) have RNA polymerase II-specific DNA-binding transcription factor binding, transcription coactivator activity, transcription corepressor activity
orf19.2966	C1_02780W	orf19.2966	1778.75	-1.00765	0.137768	-7.31411	2.591e-13	2.80737e-12	Predicted dienelactone hydrolase domain; clade-associated gene expression; farnesol-downregulated; rat catheter biofilm repressed
SPC19	C1_03980W	orf19.4473	41.9826	-1.00913	0.311925	-3.23517	0.0012157	0.00285156	Essential subunit of the Dam1 (DASH) complex, which acts in chromosome segregation by coupling kinetochores to spindle microtubules
ASC1	C7_01250W	orf19.6906	15109.8	-1.0093	0.132329	-7.62721	2.3989e-14	2.95721e-13	40S ribosomal subunit similar to G-beta subunits; glucose or N starvation induced filamentation; required for virulence in mice; snoRNA snR24 encoded in ASC1 intron; repressed in stationary phase; GlcNAc-induced; Spider biofilm repressed
orf19.3394	C6_01880W	orf19.3394	239.405	-1.01082	0.146271	-6.91058	4.82675e-12	4.49623e-11	Predicted membrane protein; induced by alpha pheromone in SpiderM medium
orf19.1217	C6_04060W	orf19.1217	530.877	-1.017	0.146759	-6.9297	4.21746e-12	3.94055e-11	Ortholog(s) have ribosomal large subunit binding, ubiquitin protein ligase activity, ubiquitin-protein transferase activity
PPR13	C1_08910C	orf19.4750	72.2214	-1.01717	0.294751	-3.45095	0.000558612	0.00140644	Pentatricopeptide repeat protein; likely binds RNA; required to maintain the bicistronic NAD4L?NAD5 mRNA, which encodes subunits of NADH deyhrogenase of respiratory complex I; localizes to the mitochondrion
CGA1	C1_13320C	orf19.4959	2054.83	-1.01972	0.103796	-9.82434	8.84472e-23	2.48295e-21	Transcriptional activator recruited by the scaffold protein Rep1p when galactose is present to activate galactose-inducible genes; null mutant shows severe growth defect on galactose; Spider biofilm repressed
MTW1	C2_09840W	orf19.1367	111.44	-1.0238	0.19225	-5.32532	1.00774e-07	5.05588e-07	Kinetochore component; amount of Nuf2p and Mtw1p protein detected at each centromere is consistent with a single kinetochore microtubule attachment site
ARP9	C3_01030W	orf19.2507	741.806	-1.02521	0.115463	-8.8791	6.74023e-19	1.35595e-17	Component of the RSC chromatin remodeling complex; similar to S. cerevisiae Arp3p, a component of the Arp2/3 complex involved in actin-dependent processes; likely to be essential for growth, based on an insertional mutagenesis strategy
TSC2	C4_05420C	orf19.1798	160.323	-1.02608	0.18685	-5.49143	3.9869e-08	2.12451e-07	Putative GTPase-activating protein; similar to mammalian tuberin; involved in control of filamentous growth; mutants are viable
orf19.7345	CR_09500C	orf19.7345	354.16	-1.02655	0.125575	-8.17481	2.96337e-16	4.49676e-15	Ortholog(s) have ATP binding activity
orf19.2917	C4_06210C	orf19.2917	485.617	-1.02814	0.163189	-6.3003	2.97064e-10	2.18153e-09	Putative GTPase; heterozygous null mutant exhibits resistance to parnafungin in the C. albicans fitness test; Hap43p-induced gene
TOM7	C7_01890C	orf19.6531.1	184.271	-1.02857	0.163336	-6.29726	3.02948e-10	2.21946e-09	Predicted component of the TOM (translocase of outer membrane) complex involved in protein translocation into mitochondria; flucytosine induced
orf19.7307	CR_09110C	orf19.7307	139.659	-1.02895	0.194055	-5.30235	1.14322e-07	5.67111e-07	Putative oxidoreductase; similar to S. cerevisiae Pga3p; possible Kex2p substrate
MMS2	C1_12650C	orf19.6358	336.221	-1.02922	0.166126	-6.19541	5.81317e-10	4.07979e-09	Predicted ubiquitin conjugating enzyme involved in DNA damage response; forms a complex with Ubc13p
orf19.1765	C2_10160W	orf19.1765	91.2994	-1.03005	0.265849	-3.87457	0.000106812	0.000309704	Secreted protein; fluconazole-induced
orf19.6413	CR_08440W	orf19.6413	186.16	-1.03185	0.179187	-5.75851	8.48597e-09	5.00089e-08	Protein of unknown function; rat catheter biofilm induced
orf19.3978	C5_04910W	orf19.3978	52.8283	-1.03233	0.291574	-3.54055	0.000399287	0.00103266	Protein required for maturation of 18S rRNA; rat catheter biofilm repressed
AGM1	C1_13760W	orf19.5013	588.603	-1.03528	0.142416	-7.2694	3.61081e-13	3.84489e-12	Phosphoacetylglucosamine mutase (N-acetylglucosamine-phosphate mutase); enzyme of UDP-N-acetylglucosamine (UDP-GlcNAc) biosynthesis
orf19.158	C3_01150C	orf19.158	218.337	-1.03577	0.195676	-5.29331	1.20123e-07	5.94456e-07	Ortholog of S. cerevisiae Apd1; required for normal localization of actin patches and normal tolerance of sodium ions and hydrogen peroxide; Hap43-induced; Spider biofilm induced
RPL15A	CR_04100C	orf19.493	20876.9	-1.03592	0.194478	-5.32666	1.00038e-07	5.02304e-07	Putative ribosomal protein; repressed upon phagocytosis by murine macrophage; positively regulated by Tbf1; Spider biofilm repressed
ALG6	CR_06900C	orf19.1843	185.265	-1.03715	0.177686	-5.83697	5.31576e-09	3.21234e-08	Putative glucosyltransferase involved in cell wall mannan biosynthesis; transcription is elevated in chk1, nik1, and sln1 homozygous null mutants; repressed by nitric oxide; possibly essential gene, disruptants not obtained by UAU1 method
orf19.7100	C7_00230W	orf19.7100	383.25	-1.03764	0.143883	-7.21167	5.52682e-13	5.77558e-12	Putative vacuolar transporter of large neutral amino acids; possibly transcriptionally regulated upon hyphal formation; not the true Avt1 ortholog of S. cerevisiae
MES1	C5_04700C	orf19.3955	3407.07	-1.03878	0.11416	-9.0993	9.09118e-20	1.95635e-18	Cytoplasmic methionyl-tRNA synthetase; zinc-binding motif; ribosomal subunits, translation factors, tRNA synthetases are downregulated upon phagocytosis by murine macrophage; protein present in exponential and stationary phase yeast
orf19.746	C4_05160C	orf19.746	212.155	-1.03914	0.167592	-6.20041	5.6318e-10	3.96602e-09	Ortholog(s) have phosphatidic acid binding activity, role in nuclear pore complex assembly and nuclear inner membrane localization
CBR1	C4_05450C	orf19.1801	1087.01	-1.04096	0.112024	-9.29229	1.51001e-20	3.53251e-19	Putative cytochrome B5 reductase; plasma membrane-localized
orf19.5134	C7_03210W	orf19.5134	205.374	-1.04153	0.154785	-6.72889	1.70963e-11	1.46445e-10	Ortholog of <i>C. dubliniensis CD36</i> : Cd36_72870, <i>C. parapsilosis CDC317</i> : CPAR2_704140, <i>Candida tropicalis MYA-3404</i> : CTRG_05209 and <i>Candida albicans WO-1</i> : CAWG_05654
ASN1	C2_09060C	orf19.198	9051.63	-1.04279	0.184631	-5.64794	1.62382e-08	9.17542e-08	Putative asparagine synthetase; soluble protein in hyphae; regulated by Rim101; decreased expression at pH 4 vs pH 8; protein detected during exponential and stationary phases of yeast-form growth
TIM12	C4_01740W	orf19.4620	93.292	-1.04363	0.240015	-4.34818	1.37273e-05	4.71785e-05	Predicted component of the TIM22 complex, involved in protein import into mitochondrial inner membrane; flow model biofilm induced
orf19.4149.1	C5_01540W	orf19.4149.1	6827.85	-1.04483	0.146945	-7.1104	1.15707e-12	1.16766e-11	Protein component of the small (40S) ribosomal subunit; Spider biofilm repressed
NHP6A	C4_01700C	orf19.4623.3	11066.1	-1.04802	0.0941845	-11.1273	9.24388e-29	3.91029e-27	Putative non-histone chromatin component; RNA abundance regulated by tyrosol,cell density; Hap43-induced; amphotericin B, caspofungin repressed; 5'-UTR intron; rat catheter and Spider biofilm repressed
SNG3	C7_03420C	orf19.1333	1237.36	-1.04829	0.107905	-9.71498	2.60313e-22	6.9297e-21	Putative membrane transporter; Hap43p-induced gene; mutation confers hypersensitivity to toxic ergosterol analog; shows colony morphology-related gene regulation by Ssn6p
orf19.1697	C3_01520C	orf19.1697	618.648	-1.05126	0.161651	-6.50324	7.86094e-11	6.22425e-10	Ortholog(s) have role in cytoplasmic translation, poly(A)+ mRNA export from nucleus and cytoplasm localization
DLD1	C2_02980C	orf19.5805	1629.42	-1.05133	0.132473	-7.93618	2.08496e-15	2.91328e-14	Putative D-lactate dehydrogenase; white cell-specific trancript; colony morphology-related gene regulation by Ssn6; Hap43-repressed; rat catheter biofilm induced; Spider biofilm repressed
TEP1	C7_02650W	orf19.3699	79.723	-1.05265	0.239993	-4.38617	1.15362e-05	4.03441e-05	Putative protein phosphatase of the PTP family (tyrosine-specific), similar to <i>S. cerevisiae</i> Tep1p
orf19.6912	C7_01320W	orf19.6912	827.84	-1.05283	0.107524	-9.79158	1.22369e-22	3.40427e-21	Putative ethanolamine kinase
SNZ1	C1_02590C	orf19.2947	3922.81	-1.05595	0.0888457	-11.8852	1.41295e-32	7.8616e-31	Stationary phase protein; vitamin B synthesis; induced byyeast-hypha switch, 3-AT or in azole-resistant strain overexpressing MDR1; soluble in hyphae; regulated by Gcn4, macrophage; Spider biofilm induced; rat catheter biofilm repressed
HHF1	C1_04240C	orf19.1059	8665.06	-1.05948	0.0889091	-11.9164	9.72221e-33	5.50866e-31	Putative histone H4; repressed in fkh2 mutant; regulated by Efg1; fluconazole induced; amphotericin B repressed; farnesol regulated; colony morphology-related gene regulation by Ssn6; Hap43-induced; rat catheter and Spider biofilm repressed
orf19.2939	C1_02500W	orf19.2939	155.679	-1.05977	0.18999	-5.57802	2.43269e-08	1.34026e-07	Ortholog(s) have role in mitochondrial cytochrome c oxidase assembly, regulation of proline metabolic process and mitochondrial inner membrane, mitochondrion localization
orf19.1624	C3_02210C	orf19.1624	428.538	-1.06061	0.167105	-6.34694	2.19639e-10	1.64622e-09	Non-catalytic subunit of N-terminal acetyltransferase of the NatC type; flow model biofilm repressed
orf19.7473	CR_00600C	orf19.7473	486.557	-1.06061	0.132932	-7.97861	1.47989e-15	2.10594e-14	Ortholog(s) have role in endocytosis and actin cortical patch localization
orf19.199	C2_09050C	orf19.199	479.943	-1.0609	0.152208	-6.97004	3.16858e-12	3.0246e-11	Protein of unknown function; hyphal-induced expression; upregulated in a cyr1 null mutant
SPE3	C2_06960W	orf19.2250	1352.62	-1.0618	0.184095	-5.76769	8.03669e-09	4.7634e-08	Putative spermidine synthase; predicted role in pantothenate and spermidine biosynthesis; Spider biofilm repressed
orf19.2372	C7_02600C	orf19.2372	13031.6	-1.06251	0.206783	-5.13827	2.77285e-07	1.28374e-06	Pol protein of retrotransposon Tca2; separated by a stop codon from Gag protein orf19.2371; likely translated as single polyprotein with Gag, reverse transcriptase, protease, and integrase; rat catheter biofilm repressed
BMT1	C3_07180C	orf19.6782	139.775	-1.06346	0.22732	-4.67827	2.89305e-06	1.12657e-05	Beta-mannosyltransferase, required for addition of the 1st beta-mannose residue to acid-stable fraction of cell wall phosphopeptidomannan; 9-gene family member; mutants induce higher levels of inflammatory cytokines in mouse dendritic cells
ELF1	CR_09370W	orf19.7332	1010.32	-1.06633	0.23237	-4.58893	4.45528e-06	1.67882e-05	Putative mRNA export protein; Walker A and B (ATP/GTP binding) motifs; required for wild-type morphology, growth; expressed in hyphal, pseudohyphal, and yeast form; Hap43-induced; Spider and flow model biofilm induced
orf19.2231	C2_06800C	orf19.2231	164.949	-1.0664	0.190461	-5.59908	2.15497e-08	1.19257e-07	Protein of unknown function; Spider biofilm induced
RPS3	CR_04810W	orf19.6312	16875.4	-1.06666	0.0862127	-12.3724	3.68786e-35	2.37252e-33	Ribosomal protein S3; Hog1, Hap43-induced; grepressed upon phagocytosis by murine macrophage; present in exponential and stationary phase cells; Spider biofilm repressed
orf19.7341.1	CR_09460C	orf19.7341.1	438.405	-1.06701	0.181312	-5.88494	3.98196e-09	2.4277e-08	Protein of unknown function; Spider biofilm induced
orf19.4066	C2_09070C	orf19.4066	646.722	-1.06703	0.204776	-5.21074	1.88089e-07	8.88102e-07	Putative glycerol-3-phosphate acyltransferase; Hog1-repressed
CDC28	CR_06050W	orf19.3856	695.31	-1.06847	0.116102	-9.20286	3.48551e-20	7.85638e-19	Cyclin-dependent protein kinase; interacts with regulatory subunit Cyb1; determination of cell morphology during the cell cycle; phosphorylated mostly by Swe1 and phosphorylation is regulated by Hsl1; 5'-UTR intron; Spider biofilm repressed
RPG1A	C1_12770W	orf19.6345	1874.47	-1.06851	0.120072	-8.89888	5.64153e-19	1.1499e-17	Putative translation initiation factor; mutation confers hypersensitivity to roridin A and verrucarin A; repressed upon phagocytosis by murine macrophage; Spider biofilm repressed
GSG1	C1_12520W	orf19.3764	158.074	-1.06983	0.195664	-5.46769	4.55949e-08	2.41712e-07	Putative subunit of the TRAPP complex; involved in targeting of ER-to-Golgi transport vesicles; flow model biofilm induced
orf19.3247	CR_01080W	orf19.3247	847.208	-1.07009	0.125818	-8.50504	1.81534e-17	3.06326e-16	Putative ortholog of S. cerevisiae Laa1p; likely to be essential for growth, based on an insertional mutagenesis strategy
orf19.4627	C4_01660W	orf19.4627	708.834	-1.07188	0.108411	-9.8872	4.73088e-23	1.36532e-21	Ortholog(s) have structural constituent of nuclear pore activity
CCW14	C5_01010W	orf19.1969	176.088	-1.07204	0.169344	-6.33054	2.44297e-10	1.8178e-09	Putative mannoprotein of cell wall with role in response to stress; increased mRNA abundance observed in cyr1 homozygous mutant (hyphal or yeast-form cells) and in ras1 homozygous mutant (yeast-form cells)
PGA53	C4_01360W	orf19.4651	1907.17	-1.07341	0.0960305	-11.1778	5.23536e-29	2.24539e-27	GPI-anchored cell surface protein of unknown function; greater mRNA abundance observed in a cyr1 homozygous null mutant than in wild type
orf19.3481	C6_02380W	orf19.3481	691.24	-1.07405	0.174408	-6.1583	7.35296e-10	5.06264e-09	Putative mitochondrial ATP-dependent RNA helicase of the DEAD-box family, transcription is activated in the presence of elevated CO2
CAK1	C2_04270W	orf19.793	353.72	-1.07651	0.140703	-7.65092	1.99541e-14	2.49972e-13	Monomeric CDK-activating kinase; functional homolog of S. cerevisiae Cak1p; phosphorylates cyclin-free human CDK2; lacks glycine loop motif; conserved lysine (K36) not required for activity; possibly essential gene (by UAU1 method)
orf19.1528	C2_02120W	orf19.1528	131.824	-1.07967	0.203489	-5.30577	1.12199e-07	5.57472e-07	Putative mitochondrial RNA polymerase specificity factor; possibly an essential gene, disruptants not obtained by UAU1 method
GPA2	C3_02240C	orf19.1621	1042.11	-1.08046	0.137057	-7.88326	3.18936e-15	4.37722e-14	G-protein alpha subunit; regulates filamentous growth, copper resistance; involved in cAMP-mediated glucose signaling; reports differ on role in cAMP-PKA pathway, MAP kinase cascade; Gpr1 C terminus binds Gpa2; regulates HWP1 and ECE1
MON2	C1_13120C	orf19.4939	719.867	-1.08179	0.140425	-7.70364	1.32244e-14	1.69448e-13	Peripheral membrane protein; role in endocytosis and vacuole integrity; flow model and rat catheter biofilm repressed
orf19.587	C5_00840W	orf19.587	292.994	-1.08225	0.213965	-5.05809	4.23473e-07	1.90233e-06	Ortholog(s) have transcription export complex localization
RPL21A	C2_03810C	orf19.840	12077.2	-1.08421	0.178773	-6.06473	1.32176e-09	8.68424e-09	Putative ribosomal protein; repressed upon phagocytosis by murine macrophage; Spider biofilm repressed
orf19.4153	C5_01590W	orf19.4153	131.128	-1.08482	0.205337	-5.28313	1.26993e-07	6.25445e-07	Ortholog(s) have NEDD8 activating enzyme activity and role in protein neddylation
orf19.6194	C1_07100C	orf19.6194	185.013	-1.08654	0.253837	-4.28049	1.86486e-05	6.26968e-05	Ortholog of <i>C. dubliniensis CD36</i> : Cd36_06640, <i>C. parapsilosis CDC317</i> : CPAR2_208220, <i>C. auris B8441</i> : B9J08_002282 and <i>Candida tenuis NRRL Y-1498</i> : CANTEDRAFT_136902
RPL30	C4_04900W	orf19.3788.1	4511.47	-1.0891	0.170308	-6.39492	1.60634e-10	1.22478e-09	Ribosomal 60S subunit protein; pre-rRNA processing; pre-mRNA alternatively spliced to productive/unproductive transcripts; temp-regulated splicing; colony morphology-related regulation by Ssn6, Tup1, Nrg1 regulated; Spider biofilm repressed
orf19.3916	C5_04310W	orf19.3916	280.318	-1.09103	0.234467	-4.65324	3.26757e-06	1.26128e-05	Ortholog of <i>C. dubliniensis CD36</i> : Cd36_53980, <i>C. parapsilosis CDC317</i> : CPAR2_100980, <i>C. auris B8441</i> : B9J08_004358 and <i>Candida tenuis NRRL Y-1498</i> : CANTEDRAFT_116966
orf19.1782	C2_10010C	orf19.1782	875.019	-1.09263	0.122919	-8.88905	6.16352e-19	1.24398e-17	Membrane-localized protein of unknown function
orf19.6752	C3_07390C	orf19.6752	413.568	-1.09607	0.140245	-7.81538	5.47954e-15	7.3729e-14	Ortholog(s) have structural constituent of ribosome activity and mitochondrial small ribosomal subunit localization
orf19.4068	C2_09100C	orf19.4068	467.065	-1.09651	0.134056	-8.1795	2.85026e-16	4.35723e-15	Protein of unknown function; flow model biofilm induced
RPS6A	C4_01270W	orf19.4660	23898.9	-1.09701	0.166737	-6.5793	4.72674e-11	3.86142e-10	Ribosomal protein 6A; localizes to cell surface of yeast cells but not hyphae; repressed upon phagocytosis by murine macrophage; possibly essential; Hap43-induced; Spider biofilm repressed
orf19.1796	C4_05390W	orf19.1796	3725.18	-1.09809	0.110277	-9.95753	2.33797e-23	6.84327e-22	Putative glyoxylate reductase; acts on glyoxylate and hydroxypyruvate substrates; Spider biofilm repressed
orf19.4702	C4_00920C	orf19.4702	98.8337	-1.09847	0.244373	-4.49505	6.95525e-06	2.54477e-05	Possible similarity to mutator-like element (MULE) transposase; flow model biofilm induced; expression regulated during planktonic growth
orf19.4563	C4_02260C	orf19.4563	127.57	-1.09983	0.220379	-4.99065	6.01776e-07	2.64524e-06	Protein of unknown function; repressed by prostaglandins; Hap43-induced, Spider biofilm induced
RPL5	C7_01790C	orf19.6541	27699.9	-1.10108	0.161225	-6.82945	8.52435e-12	7.66323e-11	Ribosomal protein; repressed upon phagocytosis by murine macrophages; Hap43-induced; Spider biofilm repressed
orf19.6705	C7_03480W	orf19.6705	423.225	-1.10109	0.164649	-6.6875	2.27008e-11	1.91531e-10	Putative guanyl nucleotide exchange factor with Sec7 domain; required for normal filamentous growth; regulated by yeast-hyphal switch; filament induced; regulated by Nrg1, Tup1, Mob2, Hap43; mRNA binds She3; Spider biofilm induced
orf19.2959.1	C1_02700C	orf19.2959.1	368.617	-1.1026	0.293815	-3.75271	0.00017493	0.000483818	Gene induced by hypoxia and ketoconazole; oral infection upregulated; mutants have reduced capacity to damage oral epithelial cells; Spider biofilm induced
orf19.7589	CR_10130W	orf19.7589	545.099	-1.10345	0.199666	-5.52646	3.26755e-08	1.76402e-07	Protein of unknown function; Hap43-repressed gene; transcript induced by elevated CO2
orf19.4323	C5_02980C	orf19.4323	85.1947	-1.10484	0.234463	-4.71221	2.45049e-06	9.67043e-06	Ortholog(s) have phosphatidylinositol-3-phosphate binding activity
orf19.275	C3_02840W	orf19.275	52.5078	-1.10492	0.328749	-3.36099	0.000776627	0.00189583	Ortholog(s) have RNA binding, ribonuclease MRP activity, ribonuclease P activity
SSH1	C1_05530C	orf19.412	680.766	-1.10591	0.130578	-8.46936	2.46753e-17	4.15245e-16	Protein with a role in protein translocation across membranes
LEA1	C4_05750C	orf19.1260	152.405	-1.10724	0.177626	-6.23354	4.56025e-10	3.27109e-09	Predicted component of U2 snRNP; induced by alpha pheromone in SpiderM medium
NRM1	C1_00840C	orf19.6022	128.363	-1.10862	0.20051	-5.52902	3.22024e-08	1.74458e-07	Transcriptional regulator of cell cycle gene expression; regulates expression of genes involved in DNA replication stress; interacts with Swi4 and Swi6; repressed during core stress response; Spider biofilm repressed
SLD1	C3_02680C	orf19.260	2159.18	-1.10945	0.107168	-10.3524	4.07979e-25	1.36939e-23	Sphingolipid delta-8 desaturase; catalyzes desaturation at C8 in the long-chain base moiety of ceramides in glucosylceramide synthesis, important for virulence; ketoconazole and hypoxia induced; Hap43-repressed; Spider biofilm induced
orf19.5747	C6_03730C	orf19.5747	288.388	-1.11038	0.157087	-7.06859	1.56514e-12	1.5616e-11	Ortholog(s) have structural constituent of ribosome activity and mitochondrial small ribosomal subunit localization
SIK1	CR_09950C	orf19.7569	4612.89	-1.1104	0.149753	-7.41486	1.21752e-13	1.37971e-12	Putative U3 snoRNP protein; Hap43p-induced gene; physically interacts with TAP-tagged Nop1p
orf19.5433	C3_00340W	orf19.5433	99.6091	-1.11143	0.228555	-4.86284	1.15711e-06	4.81232e-06	Ortholog(s) have protein folding chaperone activity, role in mitochondrial respiratory chain complex III assembly and mitochondrial matrix, mitochondrion localization
PMT2	C3_06890W	orf19.6812	2663.47	-1.1117	0.110491	-10.0614	8.17851e-24	2.476e-22	Protein mannosyltransferase (PMT) with roles in hyphal growth and drug sensitivity; member of the PMT family which includes Pmt1p, Pmt2p, Pmt4p, Pmt5p, and Pmt6p; induced during cell wall regeneration; essential
RPL14	C1_13050W	orf19.4931.1	7223.58	-1.11483	0.150688	-7.39825	1.3799e-13	1.54388e-12	Ribosomal protein L14; promoter bound directly by Tbf1p; Hap43p-induced gene
TFC4	C3_02830W	orf19.274	744.489	-1.11793	0.118457	-9.43739	3.82186e-21	9.5562e-20	Putative RNA polymerase III transcription initiation factor complex (TFIIIC) subunit; induced by Mnl1 under weak acid stress; possibly essential gene, disruptants not obtained by UAU1 method
orf19.6804	C3_06970W	orf19.6804	213.792	-1.11823	0.180738	-6.18704	6.1306e-10	4.27343e-09	Ortholog(s) have role in SRP-dependent cotranslational protein targeting to membrane and signal recognition particle, endoplasmic reticulum targeting localization
orf19.3205	C5_01700W	orf19.3205	124.391	-1.1195	0.198535	-5.63884	1.71202e-08	9.62098e-08	Mitochondrial ribosomal protein of the large subunit; rat catheter biofilm induced
orf19.557	CR_05210W	orf19.557	306.421	-1.12036	0.169446	-6.6119	3.79429e-11	3.12031e-10	Protein of unknown function; Hap43-repressed; Spider biofilm repressed
ZCF19	CR_06240C	orf19.3876	17.1764	-1.12114	0.497673	-2.25277	0.0242737	0.0422175	Predicted Zn(II)2Cys6 transcription factor
orf19.1774	C2_10070W	orf19.1774	73.541	-1.12248	0.285377	-3.93333	8.37765e-05	0.000247799	Predicted dehydrogenase; transcript upregulated in an RHE model of oral candidiasis; virulence-group-correlated expression; Spider biofilm repressed
TUB2	C1_00710C	orf19.6034	3804.6	-1.12355	0.0784088	-14.3294	1.43273e-46	1.88267e-44	Beta-tubulin; functional homolog of ScTub2; overproduction makes S. cerevisiae inviable; has two introns; GlcNAc, hypha fluconazole-induced; slow growth, ectopic expression increases white-to opaque switch; rat catheter biofilm repressed
GAL1	C1_02130C	orf19.3670	9160.57	-1.12359	0.120531	-9.32204	1.14125e-20	2.76407e-19	Galactokinase; galactose, Mig1, Tup1, Hap43 regulated; fluconazole, ketoconazole-induced; stationary phase enriched protein; GlcNAc-induced protein; farnesol, hypoxia-repressed in biofilm; rat catheter and Spider biofilm induced
MCD4	C1_12200W	orf19.5244	106.373	-1.12424	0.23423	-4.79974	1.58869e-06	6.47639e-06	Mannose-ethanolamine phosphotransferase, essential gene involved in GPI anchor biosynthesis
orf19.7022	C7_00920C	orf19.7022	871.428	-1.12466	0.118351	-9.50278	2.04361e-21	5.17269e-20	Ortholog of <i>C. dubliniensis CD36</i> : Cd36_70850, <i>C. auris B8441</i> : B9J08_003277, <i>Candida tenuis NRRL Y-1498</i> : cten_CGOB_00183 and <i>Debaryomyces hansenii CBS767</i> : DEHA2F22462g
RPB4	C2_04650C	orf19.145	239.739	-1.12483	0.188088	-5.98033	2.22685e-09	1.40912e-08	Protein similar to S. cerevisiae Rpb4p, which is a component of RNA polymerase II; transposon mutation affects filamentous growth
ALG8	C3_01880W	orf19.1659	111.039	-1.12485	0.295931	-3.80107	0.000144072	0.000405001	Putative glucosyltransferase involved in cell wall mannan biosynthesis; transcription is elevated in nik1 and sln1 homozygous null mutants, but not in the chk1 null mutant; possibly an essential gene, disruptants not obtained by UAU1 method
LRO1	C1_00870W	orf19.6018	1004.87	-1.1301	0.105742	-10.6874	1.16607e-26	4.33836e-25	Acyltransferase that catalyzes diacylglycerol esterification of phospholipids; role in lipid storage, triglyceride biosynthesis; flow model biofilm repressed
orf19.6264.4	C1_06470W	orf19.6264.4	3254.26	-1.13032	0.195127	-5.79273	6.9252e-09	4.14037e-08	Ortholog of S. cerevisiae Rpl39; a component of the 60S ribosomal subunit; Hap43-induced; Spider biofilm repressed
UTP4	C3_02130W	orf19.1633	167.599	-1.13696	0.229752	-4.94864	7.47342e-07	3.21644e-06	Putative U3 snoRNA-associated protein; Hap43-induced; physically interacts with TAP-tagged Nop1; Spider biofilm induced
orf19.5057	C1_07860W	orf19.5057	37.5952	-1.13849	0.38316	-2.97131	0.00296534	0.00637672	Ortholog of <i>C. dubliniensis CD36</i> : Cd36_07380 and <i>Candida albicans WO-1</i> : CAWG_00634
HHF22	CR_06800C	orf19.1854	7033.27	-1.13884	0.127227	-8.95128	3.51385e-19	7.20981e-18	Putative histone H4; regulated by Efg1; flucytosine, fluconazole-induced; amphotericin B, caspofungin repressed; colony morphology-related gene regulation by Ssn6; Hap43-induced; rat catheter and Spider biofilm repressed
IHD2	C1_00850W	orf19.6021	108.781	-1.13976	0.202836	-5.61915	1.91902e-08	1.07257e-07	Protein of unknown function; induced during hyphae development; induced in low iron; Spider biofilm induced
SIT1	C2_08050C	orf19.2179	298.979	-1.14472	0.17603	-6.50297	7.87483e-11	6.22727e-10	Transporter of ferrichrome siderophores, not ferrioxamine B; required for human epithelial cell invasion in vitro, not for mouse systemic infection; regulated by iron, Sfu1, Rfg1, Tup1, Hap43; rat catheter and Spider biofilm induced
HUT1	C3_06980W	orf19.6803	60.3203	-1.14863	0.298486	-3.84819	0.000118994	0.000340865	Ortholog(s) have UDP-galactose transmembrane transporter activity and role in UDP-galactose transmembrane transport, UDP-glucose transmembrane transport, UDP-glucose transmembrane transport into endoplasmic reticulum
orf19.1477	C2_01660C	orf19.1477	566.784	-1.14953	0.123234	-9.32798	1.07909e-20	2.6238e-19	Protein of unknown function; possible ER protein; Hap43p-repressed; Spider biofilm induced
ESC4	C2_01400C	orf19.1445	98.7042	-1.1512	0.2076	-5.54531	2.93442e-08	1.59815e-07	Protein similar to S. cerevisiae Esc4; a protein that represses transposition; transposon mutation affects filamentation; rat catheter biofilm repressed
orf19.2673	C4_03170W	orf19.2673	124.399	-1.15121	0.20823	-5.52855	3.22891e-08	1.74621e-07	Ortholog(s) have SUMO transferase activity, role in DNA repair and Smc5-Smc6 complex localization
orf19.6119	CR_07460C	orf19.6119	1316.03	-1.15128	0.115499	-9.96785	2.10736e-23	6.19766e-22	Protein of unknown function; Spider biofilm repressed
CCT7	C5_01690C	orf19.3206	1153.42	-1.15255	0.0989456	-11.6483	2.33963e-31	1.12887e-29	Cytosolic chaperonin Cct ring complex; protein is present in exponential and stationary growth phase yeast cultures; sumoylation target
orf19.2676	C4_03140C	orf19.2676	97.0233	-1.15321	0.216238	-5.33306	9.65698e-08	4.87267e-07	Predicted hexameric RecA-like ATPase Elp456 Elongator subcomplex subunit; required for modification of wobble nucleosides in tRNA; Spider biofilm induced
TPD3	C3_06910C	orf19.6810	1976.34	-1.15333	0.0950108	-12.1389	6.57082e-34	3.90206e-32	Subunit of protein serine/threonine phosphatase PPA2, involved in regulation of cytokinesis and morphogenesis; forms complex with catalytic subunit Pph21p that dephosphorylates septin Sep7p
MED14	C5_03160W	orf19.4348	263.799	-1.1534	0.188294	-6.12549	9.04047e-10	6.12886e-09	RNA polymerase II mediator complex subunit
orf19.4793	C1_09330W	orf19.4793	27.3681	-1.1538	0.440853	-2.61721	0.00886527	0.0172014	Putative ribosome-associated protein; ortholog of S. cerevisiae Tma16; Hap43-induced gene; Spider biofilm induced
DAD1	C1_13710C	orf19.5008.1	95.4859	-1.15461	0.22863	-5.05013	4.41521e-07	1.9774e-06	Subunit of the Dam1 (DASH) complex, which acts in chromosome segregation by coupling kinetochores to spindle microtubules
orf19.6882.1	C2_05710C	orf19.6882.1	6817.98	-1.15465	0.177196	-6.51627	7.20759e-11	5.73635e-10	Ribosomal 60S subunit protein; Spider biofilm repressed
orf19.3061.1	C1_03620C	orf19.3061.1	1179.82	-1.15505	0.107155	-10.7793	4.31384e-27	1.67562e-25	Ortholog of S. cerevisiae Rps22Ap and Rps22Bp; gene contains 5' UTR intron
orf19.1335	C7_03400C	orf19.1335	393.958	-1.15544	0.163663	-7.05986	1.66665e-12	1.65486e-11	Ortholog of S. cerevisiae Mtr4, an ATP-dependent 3'-5' RNA helicase of the DEAD-box family; Hap43-induced gene; Spider biofilm induced
TLG2	C2_02210C	orf19.1538	132.048	-1.15601	0.19094	-6.05432	1.41012e-09	9.18658e-09	Putative syntaxin-like t-SNARE; macrophage/pseudohyphal-repressed
orf19.1229	C1_07690C	orf19.1229	575.397	-1.15604	0.18694	-6.184	6.2496e-10	4.34657e-09	Ortholog(s) have nuclear export signal receptor activity, role in protein export from nucleus, snRNA import into nucleus and nuclear envelope, nuclear periphery localization
orf19.6272	C1_06390W	orf19.6272	220.111	-1.15723	0.169837	-6.81375	9.50863e-12	8.48631e-11	Putative ubiquitin C-terminal hydrolase; regulated by Gcn2p and Gcn4p
orf19.7427	C3_06420C	orf19.7427	298.816	-1.15885	0.150656	-7.69201	1.44836e-14	1.84816e-13	Has domain(s) with predicted membrane localization
VHR1	CR_00630W	orf19.7468	385.669	-1.16035	0.192078	-6.041	1.53159e-09	9.90481e-09	Transcriptional activator of genes involved in biotin metabolism; required for survival and proliferation in macrophages; expression upregulated during growth in the mouse cecum; Spider biofilm induced
TIM50	C1_11220C	orf19.680	1448.79	-1.16106	0.101681	-11.4187	3.37373e-30	1.49901e-28	Predicted component of the Translocase of the Inner Mitochondrial membrane (TIM23 complex); involved in mitochondrial protein import; Spider biofilm repressed
RPL3	C2_09430W	orf19.1601	59259.4	-1.1612	0.159566	-7.27723	3.40743e-13	3.64719e-12	Ribosomal protein, large subunit; induced by ciclopirox olamine treatment; genes encoding cytoplasmic ribosomal subunits are downregulated upon phagocytosis by murine macrophages; Hap43-induced gene; Spider biofilm repressed
orf19.5126	C7_03270W	orf19.5126	205.52	-1.16195	0.184399	-6.30128	2.95188e-10	2.17034e-09	Putative adhesin-like protein
PRP39	C2_01830W	orf19.1492	51.2303	-1.16244	0.2986	-3.89296	9.90268e-05	0.000288622	Putative component of the U1 snRNP; involved in splicing; Hap43-induced gene; Spider biofilm induced
CDC27	CR_01230C	orf19.3231	209.164	-1.16268	0.193607	-6.00536	1.90913e-09	1.22438e-08	Putative ubiquitin-protein ligase; periodic mRNA expression, peak at cell-cycle S/G2 phase
ORC5	CR_06960W	orf19.2369	356.149	-1.16274	0.162745	-7.14457	9.02807e-13	9.26202e-12	Ortholog(s) have ATP binding, DNA replication origin binding activity
orf19.6966	C3_05300C	orf19.6966	273.3	-1.163	0.151374	-7.68295	1.55471e-14	1.97164e-13	Ortholog(s) have choline kinase activity, ethanolamine kinase activity and role in phosphatidylcholine biosynthetic process, phosphatidylethanolamine biosynthetic process
orf19.4341	C5_03120W	orf19.4341	91.0919	-1.16419	0.206551	-5.63631	1.73728e-08	9.7452e-08	Ortholog(s) have role in attachment of GPI anchor to protein and GPI-anchor transamidase complex localization
orf19.6855	C1_04620W	orf19.6855	343.071	-1.16547	0.133951	-8.70072	3.29778e-18	6.1532e-17	Ortholog of <i>C. dubliniensis CD36</i> : Cd36_04370, <i>C. parapsilosis CDC317</i> : CPAR2_105410, <i>C. auris B8441</i> : B9J08_000021 and <i>Candida tenuis NRRL Y-1498</i> : CANTEDRAFT_114891
ROT1	C1_00770C	orf19.6029	152.108	-1.16818	0.201723	-5.791	6.99691e-09	4.1792e-08	Similar to S. cerevisiae Rot1p, which is involved in cell wall 1,6-beta-glucan biosynthesis; has predicted transmembrane region; possibly an essential gene, disruptants not obtained by UAU1 method
ERG3	C1_04770C	orf19.767	1839.6	-1.1726	0.107629	-10.8948	1.22042e-27	4.95874e-26	C-5 sterol desaturase; introduces C-5(6) double bond into episterol; some clinical isolates show increased azole resistance and defects in hyphal growth and virulence; Efg1p-repressed; fluconazole-induced
BUD16	C1_06210W	orf19.1828	105.3	-1.17317	0.283216	-4.14231	3.43832e-05	0.000109855	Putative pyridoxal kinase; a key enzyme in pyridoxal 5'-phosphate synthesis, the active form of vitamin B6; involved in bud-site selection and genome integrity in S. cerevisiae; induced by alpha pheromone in SpiderM medium
RPL17B	C2_04600C	orf19.4490	9207.91	-1.17668	0.112851	-10.4268	1.86993e-25	6.45178e-24	Ribosomal protein L17; mutation confers hypersensitivity to 5-FU, tubercidin; repressed upon phagocytosis by macrophage; Hap43-induced; Spider biofilm repressed
orf19.6027	C1_00790W	orf19.6027	82.5587	-1.17703	0.243141	-4.84092	1.29238e-06	5.33895e-06	Ortholog of <i>C. dubliniensis CD36</i> : Cd36_00740, <i>C. parapsilosis CDC317</i> : CPAR2_110170, <i>C. auris B8441</i> : B9J08_004945 and <i>Candida tenuis NRRL Y-1498</i> : CANTEDRAFT_133175
ERV29	C4_02120W	orf19.4579	1195.77	-1.17741	0.125508	-9.38114	6.52662e-21	1.61234e-19	Putative SURF4 family member; plasma membrane-localized; flow model biofilm repressed
FRK1	CR_02210W	orf19.3751	316.271	-1.17869	0.137423	-8.57708	9.731e-18	1.71221e-16	Putative serine/threonine protein kinase; involved in regulation of biofilm formation; null mutant shows decreased biofilm formation in both Spider medium and RPMI + serum
orf19.6025	C1_00810W	orf19.6025	64.7976	-1.17963	0.255411	-4.61855	3.86428e-06	1.47138e-05	Ortholog(s) have N-acetylglucosaminyldiphosphodolichol N-acetylglucosaminyltransferase activity, role in dolichol-linked oligosaccharide biosynthetic process and UDP-N-acetylglucosamine transferase complex, cytoplasm, cytosol localization
DED81	C7_03670W	orf19.6702	6818.69	-1.18015	0.147984	-7.97483	1.52588e-15	2.15648e-14	Putative tRNA-Asn synthetase; genes encoding ribosomal subunits, translation factors, tRNA synthetases are downregulated upon phagocytosis by murine macrophage; protein enriched in stationary phase yeast cultures
CTF5	C6_02130C	orf19.3494	70.7074	-1.18064	0.288346	-4.09451	4.23054e-05	0.000132831	Predicted component of the kinetochore sub-complex COMA; induced during the mating process; repressed by alpha pheromone in SpiderM medium
MNT1	C3_01810C	orf19.1665	2678.13	-1.18123	0.159961	-7.38447	1.53064e-13	1.70022e-12	Alpha-1,2-mannosyl transferase; predicted type II Golgi membrane protein; adds 2nd mannose during cell-wall mannoprotein biosynthesis; required for wild-type virulence and adherence to epithelial cells; Hap43-induced
AXL2	C4_04170C	orf19.5292	175.388	-1.18133	0.200136	-5.90266	3.57696e-09	2.19377e-08	Ortholog of S. cerevisiae Axl2; a plasma membrane protein involved in determination of budding pattern; O-glycosylated by Pmt4; mutant is viable
RPB8	CR_04780W	orf19.6314	225.026	-1.18286	0.214125	-5.52418	3.31036e-08	1.78557e-07	Putative subunit of RNA polymerases I, II, and III; regulated by Gcn4p; repressed in response to amino acid starvation (3-aminotriazole treatment); heterozygous null mutant exhibits resistance to parnafungin
BST1	C1_04190C	orf19.1053	433.623	-1.1832	0.197284	-5.99747	2.00418e-09	1.27738e-08	Inositol deacylase involved in attachment of GPI-anchored proteins to cell wall; required for host invasion and immune escape
CLB4	C7_03940C	orf19.7186	421.08	-1.18545	0.135519	-8.74748	2.18169e-18	4.14589e-17	B-type mitotic cyclin; nonessential; negative regulator of pseudohyphal growth; dispensible for mitotic exit, cytokinesis; Fkh2-represed; flow model biofilm repressed; farnesol-upregulated in biofilm; reduced total RNA in clb4 mutant
MSS2	C5_05090W	orf19.4001	107.322	-1.1897	0.21004	-5.66416	1.47743e-08	8.40205e-08	Protein involved in mitochondrial function; mutants are sensitive to chitosan and SDS
SNL1	C1_10530W	orf19.997	712.468	-1.1897	0.101221	-11.7535	6.77769e-32	3.45942e-30	Ribosome-associated protein predicted to function in protein synthesis; 1 predicted transmembrane domain; rat catheter biofilm repressed
HHO1	C7_03180C	orf19.5137.1	4350.05	-1.18976	0.0884987	-13.4438	3.34764e-41	2.95357e-39	Putative histone H1; farnesol regulated; Hap43-induced; contains 5' UTR intron; Spider biofilm repressed
ASE1	C3_05960W	orf19.7377	287.937	-1.19047	0.13416	-8.87347	7.09019e-19	1.42172e-17	Putative microtubule-associated protein; member of conserved Mcm1p regulon; periodic mRNA expression, peak at cell-cycle G2/M phase
orf19.1662	C3_01850W	orf19.1662	185.61	-1.19167	0.206649	-5.76662	8.0877e-09	4.78904e-08	Ortholog(s) have structural constituent of ribosome activity and mitochondrial small ribosomal subunit localization
orf19.1998	C2_01260W	orf19.1998	536.508	-1.19224	0.117726	-10.1272	4.18461e-24	1.2987e-22	Ortholog of <i>C. dubliniensis CD36</i> : Cd36_16140, <i>C. parapsilosis CDC317</i> : CPAR2_213870, <i>C. auris B8441</i> : B9J08_003044 and <i>Candida tenuis NRRL Y-1498</i> : CANTEDRAFT_92202
SUI1	C5_04090C	orf19.1280	1371.15	-1.19238	0.144872	-8.23058	1.86303e-16	2.91293e-15	Putative translation initiation factor; flucytosine induced; genes encoding ribosomal subunits, translation factors, and tRNA synthetases are downregulated upon phagocytosis by murine macrophage
orf19.6565	C7_01600W	orf19.6565	276.44	-1.19327	0.149645	-7.974	1.5362e-15	2.16611e-14	Conserved mitochondrial inner membrane insertase; mediates insertion of mitochondrial- and nuclear-encoded proteins from the matrix into the inner membrane; Spider biofilm repressed
SMC2	C2_08560W	orf19.3623	510.965	-1.19342	0.205599	-5.80461	6.45157e-09	3.86094e-08	Protein similar to S. cerevisiae Smc2p, which is a component of the condensin complex involved in mitotic chromosome condensation; induced under hydroxyurea treatment
ERD1	C1_07930C	orf19.5065	53.6177	-1.1942	0.270961	-4.40729	1.04671e-05	3.70035e-05	Putative membrane protein required for the retention of lumenal endoplasmic reticulum proteins; rat catheter biofilm induced
MNN9	C3_06020W	orf19.7383	531.352	-1.19547	0.122934	-9.72453	2.37e-22	6.36397e-21	Protein of N-linked outer-chain mannan biosynthesis; mutant has defective cell wall; required for wild-type hyphal growth; mutant is hygromycin B sensitive and vanadate resistant; has N-terminal membrane-spanning segment (positions 18-34)
orf19.764	C1_04780C	orf19.764	541.571	-1.1961	0.124537	-9.60431	7.6669e-22	1.99792e-20	Ortholog(s) have role in negative regulation of TORC1 signaling and cytoplasm localization
orf19.6308	CR_04850C	orf19.6308	54.8455	-1.19699	0.284616	-4.20563	2.60354e-05	8.51667e-05	Ortholog of <i>Candida albicans WO-1</i> : CAWG_01818
UTP13	C5_02550C	orf19.4268	296.435	-1.19723	0.198985	-6.01671	1.77998e-09	1.14274e-08	Putative U3 snoRNA-associated protein; Hap43-induced; repressed in core stress response; physically interacts with TAP-tagged Nop1
RPP1A	C1_03010W	orf19.2992	4679.18	-1.19728	0.145107	-8.251	1.57068e-16	2.46207e-15	Conserved acidic ribosomal protein; likely role in regulation of translation elongation; interacts with Rpp2B; 1 of 4 similar C. albicans ribosomal proteins (Rpp1A, Rpp1Bp, Rpp2A, Rpp2B); Hap43-induced; Spider biofilm repressed
orf19.1485	C2_01740C	orf19.1485	114.323	-1.20013	0.269953	-4.44568	8.76136e-06	3.13682e-05	Mitochondrial ribosomal protein of the large subunit; rat catheter biofilm induced
HSM3	C7_03450C	orf19.1331	1408.58	-1.20334	0.131747	-9.13371	6.61904e-20	1.43941e-18	Ortholog(s) have protein folding chaperone activity, role in mismatch repair, proteasome regulatory particle assembly and cytosol, nucleus localization
GPI1	C3_05390C	orf19.6977	63.3861	-1.20338	0.274725	-4.38033	1.18502e-05	4.12321e-05	Putative protein of GPI synthesis; expression is reduced in a fluconazole-resistant isolate
RPL82	C1_11030W	orf19.2311	2849.44	-1.20438	0.0898319	-13.407	5.49944e-41	4.78374e-39	Predicted ribosomal protein; genes encoding cytoplasmic ribosomal subunits, translation factors, and tRNA synthetases are downregulated upon phagocytosis by murine macrophage
orf19.6828.1	C3_06750W	orf19.6828.1	214.896	-1.20476	0.154232	-7.81132	5.65901e-15	7.59783e-14	Ortholog(s) have protein transmembrane transporter activity, protein-transporting ATPase activity, structural molecule activity
UAP1	C5_02530W	orf19.4265	729.901	-1.21007	0.141795	-8.53398	1.41403e-17	2.4326e-16	UDP-N-acetylglucosamine pyrophosphorylase, catalyzes biosynthesis of UDP-N-acetylglucosamine from UTP and N-acetylglucosamine 1-phosphate; functional homolog of S. cerevisiae Qri1p; alkaline upregulated
TRX1	CR_10350C	orf19.7611	1632.51	-1.21112	0.126584	-9.56773	1.09277e-21	2.80039e-20	Thioredoxin; involved in response to reactive oxygen species; biofilm, benomyl, flucytosine, peroxide, Hap43 induced; amphotericin B, caspofungin repressed; induced by human neutrophils; macrophage-repressed gene
orf19.3406	C6_01780C	orf19.3406	478.236	-1.21202	0.157013	-7.71923	1.17034e-14	1.51214e-13	Predicted chloride transporter; member of conserved Mcm1 regulon; Spider biofilm repressed
orf19.1276	C4_05890W	orf19.1276	93.6605	-1.21507	0.216785	-5.60499	2.08269e-08	1.15671e-07	Protein with a selenoprotein domain and a thioredoxin-like fold domain; similar to S. cerevisiae Vhs3p, which is a putative phosphopantothenoylcysteine decarboxylase
orf19.1092	C6_04340W	orf19.1092	120.583	-1.21529	0.244867	-4.96306	6.93894e-07	3.00736e-06	Dolichol-P-Man dependent alpha(1-3) mannosyltransferase; role in the synthesis of dolichol-linked oligosaccharide donor for N-linked glycosylation of proteins; rat catheter biofilm repressed
orf19.6916	C7_01350C	orf19.6916	88.762	-1.21585	0.27998	-4.34262	1.40791e-05	4.83069e-05	Ortholog(s) have unfolded protein binding activity, role in mitochondrial proton-transporting ATP synthase complex assembly, mitochondrion organization and mitochondrion localization
ERG24	C2_09400C	orf19.1598	1530.71	-1.21736	0.103487	-11.7633	6.03176e-32	3.10434e-30	C-14 sterol reductase, has a role in ergosterol biosynthesis; mutation confers increased sensitivity to dyclonine; rat catheter and Spider biofilm repressed
orf19.52	C1_04980C	orf19.52	577.871	-1.218	0.169601	-7.18156	6.89221e-13	7.14815e-12	Ortholog(s) have role in intracellular iron ion homeostasis and mitochondrion localization
orf19.7556	CR_09840C	orf19.7556	113.252	-1.21923	0.250611	-4.86501	1.14453e-06	4.76965e-06	Ortholog of <i>C. dubliniensis CD36</i> : Cd36_34965, <i>C. parapsilosis CDC317</i> : CPAR2_200910, <i>C. auris B8441</i> : B9J08_005167 and <i>Candida tenuis NRRL Y-1498</i> : CANTEDRAFT_95984
orf19.4751	C1_08920W	orf19.4751	151.187	-1.22068	0.201048	-6.07157	1.26666e-09	8.33997e-09	Ortholog(s) have structural constituent of ribosome activity and mitochondrial small ribosomal subunit localization
AXL1	CR_09470W	orf19.7342	211.458	-1.22097	0.251794	-4.84909	1.24029e-06	5.14097e-06	Putative endoprotease; induced by alpha factor; transcript is upregulated in an RHE model of oral candidiasis and in clinical isolates from HIV+ patients with oral candidiasis
orf19.4176	C4_00660W	orf19.4176	334.606	-1.22423	0.145918	-8.38985	4.86775e-17	8.01685e-16	Ortholog(s) have structural constituent of ribosome activity and mitochondrial small ribosomal subunit localization
orf19.5279	C1_11880W	orf19.5279	141.977	-1.22448	0.235769	-5.19357	2.06304e-07	9.6892e-07	Ortholog(s) have structural constituent of ribosome activity, role in cell redox homeostasis, mitochondrial genome maintenance and mitochondrial large ribosomal subunit, mitochondrion localization
PSF1	C7_01300C	orf19.6910	235.696	-1.22573	0.153647	-7.97753	1.49286e-15	2.11952e-14	Putative GINS complex subunit which is localized to DNA replication origins; implicated in assembly of the DNA replication machinery; flow model biofilm induced
NUP84	C4_03800C	orf19.1298	426.557	-1.22573	0.152955	-8.01369	1.11316e-15	1.5988e-14	Ortholog(s) have structural constituent of nuclear pore activity
ERF1	C2_05100C	orf19.3541	1157.28	-1.22664	0.11037	-11.114	1.07305e-28	4.50827e-27	Putative translation release factor 1, which interacts with stop codons and promotes release of nascent peptides from ribosomes; Hap43p-induced gene
BET4	C1_04070C	orf19.1039	57.3789	-1.22846	0.315411	-3.89481	9.8276e-05	0.000286809	Ortholog(s) have Rab geranylgeranyltransferase activity and role in endoplasmic reticulum to Golgi vesicle-mediated transport, protein geranylgeranylation, protein targeting to membrane
orf19.1043	C1_04110W	orf19.1043	49.2671	-1.2285	0.321257	-3.82405	0.000131279	0.000372943	Ortholog(s) have lysophosphatidic acid acyltransferase activity, role in intracellular triglyceride homeostasis, lipid droplet organization and endoplasmic reticulum, lipid droplet localization
orf19.4435	C1_07360W	orf19.4435	729.23	-1.23021	0.117201	-10.4965	8.96233e-26	3.16293e-24	Ortholog(s) have beta-tubulin binding, kinetochore binding, microtubule binding activity and role in attachment of spindle microtubules to kinetochore, mitotic spindle assembly
ERB1	C1_04130W	orf19.1047	363.011	-1.23074	0.174864	-7.03824	1.94679e-12	1.90847e-11	Protein with a predicted role in ribosomal large subunit biogenesis; mutation confers hypersensitivity to 5-fluorocytosine (5-FC), 5-fluorouracil (5-FU), and tubercidin (7-deazaadenosine); hyphal, macrophage repressed
orf19.7202	C7_03800W	orf19.7202	64.212	-1.23128	0.273476	-4.50232	6.72161e-06	2.46952e-05	Ortholog(s) have role in protein retention in ER lumen, retrograde vesicle-mediated transport, Golgi to endoplasmic reticulum
RPL11	C2_06810C	orf19.2232	5538.78	-1.23138	0.185328	-6.64435	3.04564e-11	2.51469e-10	Ribosomal protein; repressed by phagocytosis; colony morphology-related gene regulation by Ssn6; Hap43-induced; Spider biofilm repressed
EMF1	C6_03200W	orf19.5607	947.335	-1.23467	0.103401	-11.9405	7.27408e-33	4.15969e-31	Essential protein localized to mitochondria; proposed to bind mtDNA and act in regulation of mtDNA abundance
SMC3	C3_02700W	orf19.262	188.208	-1.23684	0.204869	-6.03723	1.56784e-09	1.01181e-08	Protein similar to S. cerevisiae Smc3p, which is an ATPase involved in sister chromatid cohesion; likely to be essential for growth, based on an insertional mutagenesis strategy
PHO88	CR_09320C	orf19.7327	506.441	-1.23711	0.123472	-10.0193	1.25356e-23	3.74009e-22	Protein with a role in phosphate transport; biofilm-regulated expression; amphotericin B repressed
RPS12	C3_07150C	orf19.6785	9804.33	-1.23734	0.147646	-8.38048	5.27138e-17	8.65852e-16	Acidic ribosomal protein S12; regulated by Gcn4, activated by Tbf1; repressed by amino acid starvation (3-AT); protein abundance is affected by URA3 expression in CAI-4 strain background; sumoylation target; Spider biofilm repressed
orf19.194	C2_04730W	orf19.194	319.834	-1.23868	0.248997	-4.97469	6.53537e-07	2.84242e-06	Ortholog of <i>C. dubliniensis CD36</i> : Cd36_19300, <i>C. parapsilosis CDC317</i> : CPAR2_209720, <i>C. auris B8441</i> : B9J08_003188 and <i>Candida tenuis NRRL Y-1498</i> : CANTEDRAFT_114035
NMT1	C4_01440W	orf19.4641	556.801	-1.24012	0.111056	-11.1666	5.93881e-29	2.52952e-27	Myristoyl-CoA:protein N-myristoyltransferase; attaches the fatty acid myristate to a small number of proteins at an N-terminal Gly; essential; antifungal drug target; functional homolog of S. cerevisiae Nmt1p
MSU1	C2_08550C	orf19.3624	64.1628	-1.24135	0.311383	-3.98658	6.70329e-05	0.000202344	Exoribonuclease, along with helicase Suv3p forms a two-component complex (mtEXO) responsible for mitochondrial RNA degradation
orf19.4676	C4_01140C	orf19.4676	136.508	-1.24313	0.237639	-5.23116	1.68452e-07	8.07106e-07	Protein with homology to mitochondrial intermembrane space proteins; regulated by Sef1p-, Sfu1p-, and Hap43p
orf19.3437	C6_01470W	orf19.3437	80.2906	-1.24645	0.229718	-5.42599	5.76347e-08	3.00128e-07	Has domain(s) with predicted serine-type endopeptidase activity, role in protein processing and peroxisome localization
orf19.36	C2_06620W	orf19.36	57.3869	-1.24661	0.390576	-3.19172	0.00141428	0.00327507	Component of the conserved oligomeric Golgi complex; predicted to mediate fusion of transport vesicles to Golgi compartments; clade-associated gene expression
orf19.5258	C1_12070C	orf19.5258	161.726	-1.24714	0.179163	-6.96091	3.38079e-12	3.22218e-11	Protein of unknown function; induced by nitric oxide
SEC14	C5_00480C	orf19.941	1053.71	-1.24958	0.160174	-7.80139	6.12292e-15	8.14982e-14	Essential protein; functional homolog of S. cerevisiae Sec14p, a Golgi phosphatidylinositol/phosphatidylcholine transfer protein that regulates choline-phosphate cytidyltransferase and thereby affects secretion; biofilm-regulated
IFE1	C1_04750W	orf19.769	262.99	-1.25072	0.146874	-8.51561	1.6571e-17	2.82714e-16	Putative medium-chain alcohol dehydrogenase; rat catheter and Spider biofilm repressed
GRE3	C5_02930C	orf19.4317	3992.27	-1.2524	0.0969464	-12.9185	3.53953e-38	2.76711e-36	Putative D-xylose reductase; antigenic in murine systemic infection; soluble protein in hyphae; induced by farnesol, macrophage interaction and by Mnl1 under weak acid stress; stationary-phase enriched protein; Spider biofilm induced
orf19.6583	C7_01460C	orf19.6583	50.8467	-1.25373	0.286539	-4.37542	1.21201e-05	4.21237e-05	Protein of unknown function; induced by alpha pheromone in SpiderM medium
orf19.1746	C2_10320C	orf19.1746	32.8313	-1.25628	0.33087	-3.7969	0.000146517	0.000410754	Protein similar to S. cerevisiae meiosis-specific, spore-wall-localized protein Ssp2p, which is required for wild-type outer spore wall formation in S. cerevisiae; possibly an essential gene (UAU1 method); Hap43p-repressed
RCY1	C5_01720C	orf19.3203	173.489	-1.25681	0.207569	-6.05491	1.40499e-09	9.16284e-09	Putative F-box protein involved in endocytic membrane traffic and/or recycling; fungal-specific (no human or murine homolog)
orf19.4913	C1_12830C	orf19.4913	544.088	-1.25787	0.196433	-6.40355	1.51802e-10	1.16608e-09	Ortholog(s) have ubiquitin binding activity
RPL10A	C6_02240C	orf19.3465	19218.8	-1.2587	0.182941	-6.88036	5.97035e-12	5.46265e-11	Predicted ribosomal protein; downregulated upon phagocytosis by murine macrophages; Hap43-induced; Spider biofilm repressed
PRT1	C7_01450C	orf19.6584	1960.41	-1.26276	0.121819	-10.3659	3.54555e-25	1.19657e-23	Putative translation initiation factor eIF3; mutation confers hypersensitivity to roridin A, verrucarin A; genes encoding ribosomal subunits, translation factors, tRNA synthetases are downregulated upon phagocytosis by murine macrophages
FGR6	C1_07770W	orf19.4712	98.8831	-1.26477	0.346178	-3.65354	0.000258652	0.000694235	Protein lacking an ortholog in S. cerevisiae; member of a family encoded by FGR6-related genes in the RB2 repeat sequence; transposon mutation affects filamentous growth
orf19.6737	C3_07540C	orf19.6737	253.515	-1.26523	0.181191	-6.98283	2.89298e-12	2.77439e-11	Protein of unknown function; mutants are viable; induced in a cyr1, ras1, or efg1 homozygous null
orf19.4748	C1_08890C	orf19.4748	27.0561	-1.26668	0.369735	-3.42592	0.000612723	0.00152773	Putative U2B'' component of the U2 snRNP, involved in splicing; contains an RNA recognition motif (RRM); ortholog of S. cerevisiae MSL1; Hap43p-induced gene
GAL102	C1_02170C	orf19.3674	1540.67	-1.27185	0.155542	-8.17688	2.91293e-16	4.4311e-15	UDP-glucose 4,6-dehydratase; role in mannosylation of cell wall proteins; mutation confers hypersensitivity to toxic ergosterol analog; overlaps orf19.3673; Spider biofilm induced
ERG11	C5_00660C	orf19.922	9219.53	-1.27773	0.0974902	-13.1063	3.03114e-39	2.43121e-37	Lanosterol 14-alpha-demethylase; cytochrome P450 family; role in ergosterol biosynthesis; target of azole antifungals; may contribute to drug resistance; azole or flow model biofilm induced; drug treated biofilm induced; hypoxia regulated
orf19.6828	C3_06760W	orf19.6828	76.4778	-1.28458	0.309718	-4.14759	3.36e-05	0.000107409	Ortholog(s) have role in rRNA processing and preribosome, large subunit precursor localization
RPL9B	C3_02470C	orf19.236	10412.9	-1.28532	0.139863	-9.18989	3.9326e-20	8.8319e-19	Ribosomal protein L9; repressed upon phagocytosis by murine macrophages; repressed by nitric oxide; protein levels decrease in stationary phase; Hap43-induced; Spider biofilm repressed
SPB4	C5_01600C	orf19.6298	39.386	-1.28729	0.338807	-3.79948	0.000145002	0.000407244	Putative ATP-dependent RNA helicase; flucytosine repressed; Spider biofilm induced
orf19.836	C2_03890W	orf19.836	153.432	-1.28772	0.169041	-7.6178	2.58037e-14	3.16208e-13	Protein likely to be essential for growth, based on an insertional mutagenesis strategy
ERG4	C3_00760W	orf19.5379	2804.31	-1.28789	0.108296	-11.8924	1.29658e-32	7.27972e-31	Protein similar to sterol C-24 reductase; shows Mob2p-dependent hyphal regulation; fluconazole-induced; caspofungin repressed; rat catheter biofilm repressed
orf19.4273	C5_02590C	orf19.4273	26.9584	-1.28915	0.453259	-2.84417	0.00445267	0.00921372	Putative mitochondrial membrane protein; ortholog of S. cerevisiae Sls1; coordinates expression of mitochondrially-encoded genes; Hap43-induced
orf19.4085	C2_09240C	orf19.4085	75.6394	-1.29063	0.284062	-4.54347	5.53351e-06	2.05502e-05	Protein of unknown function; transcript detected on high-resolution tiling arrays
orf19.530	CR_04410W	orf19.530	58.1038	-1.29125	0.306632	-4.21106	2.54174e-05	8.33659e-05	Protein with a UV radiation resistance protein/autophagy-related protein 14 domain; Hap43p-induced gene; mutants are viable
ARC18	C6_01140C	orf19.121	28.993	-1.29137	0.383277	-3.36929	0.000753615	0.00184622	Putative ARP2/3 complex subunit; mutation confers hypersensitivity to cytochalasin D
PMM1	C1_02480W	orf19.2937	1829.16	-1.29713	0.176675	-7.34187	2.10629e-13	2.30646e-12	Phosphomannomutase; enzyme of O- and N-linked mannosylation; interconverts mannose-6-phosphate and mannose-l-phosphate; functional homolog of S. cerevisiae Sec53; antigenic in mice; Hap43-induced; flow model and Spider biofilm repressed
orf19.3449.2	C6_01340C	orf19.3449.2	198.561	-1.30165	0.191758	-6.78799	1.13708e-11	1.00323e-10	Putative mitochondrial phosphatidylglycerophosphatase (PGP phosphatase); essential for cardiolipin biosynthesis; rat catheter biofilm induced
JEN2	C4_04030W	orf19.5307	497.422	-1.30357	0.347352	-3.75288	0.000174814	0.000483715	Dicarboxylic acid transporter; regulated by glucose repression; induced by Rgt1; disruptants not obtained by UAU1 method; rat catheter and Spider biofilm induced
GIN1	C1_11440C	orf19.658	250.995	-1.30575	0.151394	-8.62483	6.41877e-18	1.15575e-16	Protein involved in regulation of DNA-damage-induced filamentous growth; putative component of DNA replication checkpoint; ortholog of <i>S. cerevisiae</i> Mrc1p, an S-phase checkpoint protein; Hap43p-induced gene
HGH1	C4_02050W	orf19.4587	370.717	-1.30755	0.147738	-8.85045	8.71653e-19	1.73656e-17	Putative HMG1/2-related protein; transcript regulated by Mig1
NUE1	CR_02600W	orf19.2819	13.4795	-1.31444	0.514042	-2.55706	0.010556	0.020044	Mitochondrial protein required for expression of mitochondrial respiratory chain complex I (NADH:ubiquinone oxidoreductase)
RPS20	CR_08150W	orf19.6375	9123.5	-1.31662	0.133208	-9.88392	4.88847e-23	1.40424e-21	Putative ribosomal protein; repressed upon phagocytosis by murine macrophage; transcript positively regulated by Tbf1; Spider biofilm repressed
orf19.5092	C1_08150C	orf19.5092	35.1966	-1.31969	0.350392	-3.76634	0.00016566	0.000459621	Has domain(s) with predicted kinetochore localization
AMN1	C2_01950C	orf19.1507	132.965	-1.31994	0.287928	-4.58427	4.55579e-06	1.7146e-05	Putative negative regulator of exit from mitosis; Plc1-regulated; rat catheter biofilm induced
MRT4	C6_02770W	orf19.5550	445.367	-1.32146	0.175964	-7.50984	5.92003e-14	6.95097e-13	Putative mRNA turnover protein; Hap43-induced; mutation confers hypersensitivity to tubercidin (7-deazaadenosine); rat catheter biofilm induced
orf19.5271	C1_11940C	orf19.5271	46.9293	-1.32229	0.285909	-4.62484	3.74889e-06	1.4363e-05	Protein of unknown function; Hap43-induced gene
HHT21	C1_04260W	orf19.1061	14617.6	-1.32397	0.0979195	-13.521	1.17524e-41	1.0674e-39	Putative histone H3; amphotericin B repressed; regulated by Efg1, farnesol; Hap43-induced; rat catheter and Spider biofilm repressed
orf19.4656	C4_01310W	orf19.4656	32.2337	-1.3258	0.348938	-3.79952	0.000144979	0.000407244	Ortholog of <i>C. dubliniensis CD36</i> : Cd36_41300, <i>C. parapsilosis CDC317</i> : CPAR2_400390, <i>C. auris B8441</i> : B9J08_000767 and <i>Candida tenuis NRRL Y-1498</i> : CANTEDRAFT_94704
SAC1	C1_09990W	orf19.4865	685.514	-1.33	0.182991	-7.26811	3.64556e-13	3.87521e-12	Putative phosphatidylinositol phosphate (PtdInsP) phosphatase, involved in cell wall integrity and morphogenesis
GUP1	C1_13540W	orf19.4985	243.799	-1.3312	0.195897	-6.79544	1.0798e-11	9.59548e-11	Putative O-acyltransferase with a role in glycerol uptake; functionally complements growth of S. cerevisiae gup1 mutant under salt stress; required for normal ergosterol distribution, hyphal growth, biofilm formation
RHD1	C1_05000W	orf19.54	1797.68	-1.34429	0.157483	-8.53611	1.3882e-17	2.4083e-16	Putative beta-mannosyltransferase required for the addition of beta-mannose to the acid-labile fraction of cell wall phosphopeptidomannan; 9-gene family memebr; regulated on yeast-hypha and white-opaque switches; Spider biofilm repressed
orf19.3762	C1_12540W	orf19.3762	117.235	-1.34524	0.243787	-5.5181	3.4268e-08	1.84355e-07	Ortholog of <i>C. dubliniensis CD36</i> : Cd36_11720, <i>C. parapsilosis CDC317</i> : CPAR2_201890, <i>C. auris B8441</i> : B9J08_003468 and <i>Candida tenuis NRRL Y-1498</i> : CANTEDRAFT_91948
YKE2	CR_09600C	orf19.6601.1	1013.58	-1.34693	0.116651	-11.5467	7.6687e-31	3.58802e-29	Possible heterohexameric Gim/prefoldin protein complex subunit; role in folding alpha-tubulin, beta-tubulin, and actin; transcript induced by yeast-to-hypha switch; regulated by Nrg1, Tup1; Spider and flow model biofilm induced
PMT5	CR_09770C	orf19.7549	367.495	-1.34916	0.15701	-8.59284	8.48421e-18	1.5057e-16	Protein mannosyltransferase (PMT), expressed at extremely low levels; not required for wild-type hyphal growth, drug resistance, or virulence in mouse systemic infection; one of five PMT family members
orf19.5785	C2_03110W	orf19.5785	577.538	-1.34995	0.296021	-4.56034	5.10719e-06	1.90701e-05	Protein of unknown function; upregulated in a cyr1 or ras1 null mutant; induced by nitric oxide
orf19.7198	C7_03840W	orf19.7198	423.742	-1.35085	0.176794	-7.64086	2.15782e-14	2.69226e-13	CCR4-NOT complex component; involved in controlling mRNA initiation, elongation and degradation; rat catheter biofilm induced
RPS27	CR_07630C	orf19.6286.2	2251.35	-1.35347	0.164614	-8.2221	1.99969e-16	3.11085e-15	Putative ribosomal protein; repressed upon phagocytosis by murine macrophage; Spider biofilm repressed
orf19.6822	C3_06800C	orf19.6822	433.355	-1.35378	0.123327	-10.9772	4.92061e-28	2.02598e-26	Ortholog(s) have cullin family protein binding, protein-macromolecule adaptor activity, ubiquitin conjugating enzyme binding, ubiquitin-like protein binding activity and role in protein neddylation
orf19.2452	C1_05950C	orf19.2452	361.313	-1.3559	0.207871	-6.52281	6.90043e-11	5.52034e-10	Protein of unknown function; induced in high iron; repressed in core caspofungin response; ketoconazole-repressed; colony morphology-related gene regulation by Ssn6; possibly subject to Kex2 processing
CAM1	C5_03280W	orf19.2651	4856.37	-1.35734	0.108354	-12.5269	5.31878e-36	3.73282e-34	Putative translation elongation factor; downregulated upon phagocytosis by murine macrophages; Hap43-induced gene; Spider biofilm repressed
HTA3	C3_03280C	orf19.327	2051.3	-1.35807	0.110263	-12.3167	7.36367e-35	4.59374e-33	Putative histone H2A; amphotericin B repressed; flucytosine induced; RNA abundance regulated by tyrosol and cell density; Spider biofilm repressed
CLB2	C2_01410C	orf19.1446	1690.33	-1.35995	0.157336	-8.64365	5.44428e-18	9.91854e-17	B-type mitotic cyclin (cyclin-dependent protein kinase regulatory subunit); essential; required for wild-type mitotic exit; role in cell polarization; interacts with catalytic subunit Cdk1; Spider biofilm repressed
CSI2	C1_12310C	orf19.5232	72.8991	-1.36104	0.250974	-5.42302	5.86007e-08	3.04645e-07	Putative 66S pre-ribosomal particle component; Hap43-induced; essential for growth; transposon mutation affects filamentous growth; Spider biofilm induced
orf19.516	CR_04280C	orf19.516	376.283	-1.36845	0.169911	-8.05393	8.01782e-16	1.15967e-14	<I>S. cerevisiae</I> ortholog Rft1p has role in glycolipid translocation, protein N-linked glycosylation and localizes to endoplasmic reticulum membrane; regulated by Sef1p-, Sfu1p-, and Hap43p
orf19.6786	C3_07140C	orf19.6786	125.364	-1.37331	0.192304	-7.14136	9.24117e-13	9.43363e-12	Protein of unknown function; flow model biofilm induced
ABP2	C2_04970W	orf19.3529	97.7241	-1.3748	0.321499	-4.27622	1.90093e-05	6.37706e-05	Putative alpha-actinin-like protein; induced by alpha pheromone in SpiderM medium
orf19.6585	C7_01440W	orf19.6585	29.4609	-1.37741	0.412795	-3.33679	0.000847517	0.00204784	Ortholog(s) have role in protein maturation by [4Fe-4S] cluster transfer and mitochondrial matrix localization
FEN1	C1_12790C	orf19.6343	140.578	-1.37835	0.215736	-6.38909	1.66877e-10	1.26925e-09	Putative fatty acid elongase; predicted role in sphingolipid biosynthesis; possibly an essential gene, disruptants not obtained by UAU1 method; Spider and flow model biofilm induced
COX7	C3_02400C	orf19.227	813.131	-1.37921	0.13989	-9.85923	6.25296e-23	1.77148e-21	Putative cytochrome c oxidase; flucytosine induced; repressed by nitric oxide
orf19.3219	C5_03930C	orf19.3219	100.3	-1.38061	0.25152	-5.48907	4.04051e-08	2.14937e-07	Ortholog of S. cerevisiae Sia1; involved in activation of the Pma1 plasma membrane H+-ATPase by glucose in S. cerevisiae; Spider biofilm induced
MRP7	C7_03790W	orf19.7203	220.265	-1.3838	0.199337	-6.94202	3.86521e-12	3.64451e-11	Mitochondrial ribosomal protein of the large subunit; rat catheter biofilm induced
LTE1	C2_06860W	orf19.2238	261.138	-1.38493	0.159558	-8.6798	3.96456e-18	7.33087e-17	Protein similar to GDP/GTP exchange factors; repressed by alpha pheromone in SpiderM medium; flow model biofilm repressed
SNG4	C7_03440W	orf19.1332	494.485	-1.38709	0.130852	-10.6005	2.96498e-26	1.07716e-24	Putative membrane transporter; Hap43-induced; inducd by Mnl1p under weak acid stress; shows Mob2-dependent hyphal regulation
ERG13	CR_09160C	orf19.7312	6650.08	-1.38818	0.158792	-8.74209	2.28836e-18	4.32199e-17	3-hydroxy-3-methylglutaryl coenzyme A synthase; ergosterol biosynthesis; sumoylation target; Tn mutation affects filamentation; amphotericin B, caspofungin repressed; exponential, stationary growth phase expressed; Spider biofilm repressed
orf19.7646	CR_10630W	orf19.7646	103.941	-1.39041	0.205239	-6.77457	1.24775e-11	1.09618e-10	Ortholog(s) have role in box C/D snoRNP assembly, protein folding, rRNA processing and R2TP complex localization
ZWF1	C1_08980C	orf19.4754	3592.37	-1.39169	0.160037	-8.69604	3.4366e-18	6.37371e-17	Glucose-6-phosphate dehydrogenase; antigenic in mice; activity induced by O2 or oxidizing agents H2O2, menadione, macrophage; caspofungin repressed; induced in core stress response; regulated by Gcn2, Gcn4; rat catheter biofilm repressed
orf19.1054	C1_04200C	orf19.1054	171.916	-1.39177	0.182425	-7.62925	2.36114e-14	2.92233e-13	Ortholog(s) have role in endoplasmic reticulum tubular network membrane organization, mitotic spindle pole body insertion into the nuclear envelope and mitotic spindle pole body localization, <a href="#GOsection">more</a>
RLP24	C4_00510C	orf19.4191	162.934	-1.39437	0.247183	-5.64104	1.6903e-08	9.51624e-08	Putative ribosomal protein; Hap43-induced; essential gene; heterozygous mutation confers hypersensitivity to 5-fluorocytosine (5-FC), 5-fluorouracil (5-FU), and tubercidin (7-deazaadenosine); Spider biofilm induced
orf19.1653	C3_01950C	orf19.1653	1604.19	-1.40058	0.106822	-13.1114	2.83278e-39	2.302e-37	Has domain(s) with predicted membrane localization
RPS22A	C1_06460C	orf19.6265	7912.71	-1.40551	0.184777	-7.60652	2.81585e-14	3.43012e-13	Predicted ribosomal protein; repressed upon phagocytosis by murine macrophage; Spider biofilm repressed
ILV6	C4_01370W	orf19.4650	2167.67	-1.40698	0.115114	-12.2225	2.35824e-34	1.44203e-32	Putative regulatory subunit of acetolacetate synthase; alkaline induced; regulated by Gcn2 and Gcn4; protein present in exponential and stationary growth phase yeast; Spider biofilm repressed
orf19.1968.1	C5_01020C	orf19.1968.1	28.4912	-1.41537	0.359996	-3.93163	8.43712e-05	0.000249438	Predicted non-catalytic subunit of N-terminal acetyltransferase; Spider biofilm induced
orf19.2827	CR_02680W	orf19.2827	61.1141	-1.41538	0.288216	-4.91086	9.06796e-07	3.85435e-06	Ortholog(s) have kinetochore adaptor activity, microtubule binding activity
orf19.3235	CR_01180W	orf19.3235	586.084	-1.41752	0.133357	-10.6296	2.1715e-26	7.93563e-25	Putative F-actin capping protein subunit alpha; possibly an essential gene, disruptants not obtained by UAU1 method
LAG1	CR_01060W	orf19.3249	384.995	-1.42313	0.216597	-6.57043	5.01714e-11	4.07708e-10	Putative ceramide synthase component; Hap43p-repressed gene; amphotericin B repressed
orf19.5288.1	CR_05330W	orf19.5288.1	103.945	-1.42984	0.214472	-6.66679	2.61454e-11	2.1762e-10	Protein of unknown function; Spider biofilm repressed
orf19.3216	C5_03950W	orf19.3216	116.38	-1.43103	0.21226	-6.74185	1.56388e-11	1.34332e-10	Similar to Rab GTPase activators; Hap43p-induced gene
orf19.2925	C1_02380C	orf19.2925	15.8851	-1.43106	0.486556	-2.9412	0.0032694	0.0069531	Ortholog(s) have role in protein folding, tubulin complex assembly
orf19.6920	C7_01390W	orf19.6920	68.37	-1.4338	0.377936	-3.79378	0.000148372	0.000415763	Protein of unknown function; induced during chlamydospore formation in both C. albicans and C. dubliniensis; Hap43-induced gene; Spider biofilm induced; F-12/CO2 early biofilm induced
orf19.3477	C6_02350C	orf19.3477	121.547	-1.43439	0.231817	-6.18759	6.10906e-10	4.26805e-09	Putative pseudouridine synthase; predicted role in snRNA pseudouridine synthesis, tRNA pseudouridine synthesis; Spider biofilm induced
HUB1	C4_05040W	orf19.3774.1	19.2489	-1.43439	0.572336	-2.50621	0.0122033	0.0227696	Protein with a possible role in mRNA splicing as a protein tag; does not appear to be essential in a repressible expression assay; repression leads to decreased filamentation, possibly due to altered intron retention
orf19.3357	C1_01680C	orf19.3357	165.419	-1.4382	0.199926	-7.19367	6.30748e-13	6.56914e-12	Ortholog(s) have structural constituent of ribosome activity and mitochondrial small ribosomal subunit, mitochondrion localization
SAS10	C4_02790C	orf19.2717	107.615	-1.43842	0.290113	-4.95813	7.1175e-07	3.07397e-06	Putative U3-containing small subunit processome complex subunit; Hap43p-induced gene; mutation confers resistance to 5-fluorocytosine (5-FC); repressed upon high-level peroxide stress
LHP1	C1_07500C	orf19.2795	439.303	-1.43912	0.125962	-11.425	3.13587e-30	1.40342e-28	Ortholog(s) have RNA binding, RNA folding chaperone, tRNA binding activity, role in tRNA 3'-end processing, tRNA 5'-leader removal, tRNA folding, tRNA processing and cytoplasm, nucleolus, nucleoplasm, nucleus localization
orf19.6604	CR_09580C	orf19.6604	681.765	-1.44432	0.155008	-9.31773	1.18856e-20	2.84518e-19	Ortholog of S. cerevisiae Pba1 that is involved in 20S proteasome assembly; upregulated in a cyr1 null mutant; contains a 5' UTR intron
ACB1	C7_00750W	orf19.7043.1	1594.09	-1.44547	0.182207	-7.93314	2.13678e-15	2.97224e-14	Protein similar to a region of acyl-coenzyme-A-binding protein; amphotericin B repressed; regulated by Nrg1, Tup1; Hap43-induced
ERG5	C7_02840C	orf19.5178	4675	-1.44608	0.120837	-11.9672	5.27646e-33	3.04555e-31	Putative C-22 sterol desaturase; fungal C-22 sterol desaturases are cytochrome P450 enzymes of ergosterol biosynthesis, catalyze formation of the C-22(23) double bond in the sterol side chain; transposon mutation affects filamentous growth
VMA5	C2_08190W	orf19.2166	694.976	-1.4483	0.182683	-7.92792	2.22852e-15	3.09288e-14	Putative vacuolar H(+)-ATPase; plasma membrane localized; rat catheter biofilm repressed
COI1	C1_07900W	orf19.5063	375.88	-1.45486	0.183088	-7.94622	1.92296e-15	2.69301e-14	Secreted protein; ciclopirox olamine induced; regulated by Ssn6; induced by nitric oxide independent of Yhb1; Hap43-induced; Spider biofilm repressed
orf19.1495	C2_01860C	orf19.1495	49.6845	-1.45666	0.30746	-4.73772	2.16137e-06	8.612e-06	Ortholog(s) have role in L-methionine salvage from methylthioadenosine
orf19.5209	C2_05850C	orf19.5209	476.194	-1.45676	0.118001	-12.3454	5.16016e-35	3.25196e-33	Ortholog(s) have role in cytoplasm to vacuole transport by the Cvt pathway, intra-Golgi vesicle-mediated transport and Golgi transport complex localization
orf19.7443	C3_06540C	orf19.7443	41.3048	-1.45824	0.36951	-3.94642	7.93272e-05	0.00023588	Ortholog of <i>C. dubliniensis CD36</i> : Cd36_86510, <i>C. parapsilosis CDC317</i> : CPAR2_206110, <i>C. auris B8441</i> : B9J08_002384 and <i>Candida tenuis NRRL Y-1498</i> : CANTEDRAFT_112184
orf19.725	CR_06430W	orf19.725	51.564	-1.45984	0.295535	-4.93966	7.82589e-07	3.36579e-06	Ortholog of <i>C. dubliniensis CD36</i> : Cd36_31880, <i>C. parapsilosis CDC317</i> : CPAR2_702220, <i>C. auris B8441</i> : B9J08_003984 and <i>Candida tenuis NRRL Y-1498</i> : CANTEDRAFT_115848
DIM1	C1_13730C	orf19.5010	35.1932	-1.47322	0.368597	-3.99684	6.41943e-05	0.000194536	Putative 18S rRNA dimethylase; predicted role in rRNA modification and processing; Hap43-induced; likely to be essential for growth based on insertional mutagenesis strategy; F-12/CO2 early biofilm induced
YOX1	C7_00970C	orf19.7017	77.9325	-1.47391	0.243099	-6.06303	1.33583e-09	8.76738e-09	Putative homeodomain-containing transcription factor; transcriptional repressor; periodic mRNA expression, peak at cell-cycle G1/S phase
orf19.3228	CR_01260W	orf19.3228	254.423	-1.47723	0.196923	-7.50155	6.30667e-14	7.3769e-13	Putative endosomal transmembrane protein; Hap43p-induced; mutation confers hypersensitivity to amphotericin B
RBE1	C1_14120C	orf19.7218	488.149	-1.4875	0.194611	-7.64342	2.11529e-14	2.64454e-13	Pry family cell wall protein; Rim101, Efg1, Ssn6, alkaline repressed; O-glycosylation; no GPI anchor predicted; ketoconazol induced; regulated by Sef1, Sfu1, Hap4; flow model biofilm induced; rat catheter and Spider biofilm repressed
orf19.6356	C1_12670C	orf19.6356	45.8629	-1.49019	0.328011	-4.54309	5.54347e-06	2.05748e-05	Ortholog(s) have role in mRNA splicing, via spliceosome and U4/U6 snRNP, U4/U6 x U5 tri-snRNP complex localization
orf19.9	CR_07120C	orf19.9	246.661	-1.4906	0.220518	-6.75955	1.38417e-11	1.20573e-10	Ortholog of <i>C. dubliniensis CD36</i> : Cd36_32700, <i>C. parapsilosis CDC317</i> : CPAR2_204280, <i>C. auris B8441</i> : B9J08_000471 and <i>Candida tenuis NRRL Y-1498</i> : CANTEDRAFT_113831
RPL8B	C3_05240C	orf19.6002	14654.5	-1.49883	0.104378	-14.3597	9.26009e-47	1.2709e-44	Predicted ribosomal protein; regulated upon yeast-hypha switch; repressed upon phagocytosis by murine macrophage; Spider biofilm repressed
RCH1	C4_00360C	orf19.5663	593.993	-1.50319	0.115019	-13.069	4.94999e-39	3.91937e-37	Plasma membrane protein; involved in regulation of cytosolic calcium homeostasis; null mutation confers sensitivity to calcium and resistance to azoles and terbinafine; rat catheter biofilm induced
ERG28	C2_01090C	orf19.2016	174.388	-1.50663	0.199996	-7.5333	4.94739e-14	5.8647e-13	Ortholog(s) have protein-macromolecule adaptor activity, role in ergosterol biosynthetic process and endoplasmic reticulum membrane localization
orf19.714	CR_06520C	orf19.714	91.0162	-1.50789	0.303712	-4.96485	6.8754e-07	2.98192e-06	Ortholog(s) have GTPase activity
RPS7A	C3_01490W	orf19.1700	4737.51	-1.51272	0.147831	-10.2328	1.41408e-24	4.52505e-23	Ribosomal protein S7; genes encoding cytoplasmic ribosomal subunits, translation factors, and tRNA synthetases are downregulated upon phagocytosis by murine macrophage; Spider biofilm repressed
orf19.3730	CR_02380C	orf19.3730	64.3177	-1.5135	0.256676	-5.89655	3.71175e-09	2.26968e-08	Protein similar to S. cerevisiae Kre27p, which has a role in resistance to killer toxin; predicted Kex2p substrate
PET111	C3_02420C	orf19.230	39.1243	-1.51466	0.353073	-4.28992	1.7874e-05	6.02892e-05	Mitochondrial translational activator specific for the COX2 mRNA, required for expression of mitochondrial respiratory chain complex IV (cytochrome c oxidase); Hap43p-induced gene
orf19.1848.1	CR_06850C	orf19.1848.1	49.0151	-1.51539	0.329398	-4.60047	4.21535e-06	1.59424e-05	Ortholog(s) have Golgi apparatus localization
orf19.3042	C1_03410W	orf19.3042	143.926	-1.51648	0.206448	-7.34558	2.04871e-13	2.25139e-12	Protein of unknown function; Hap43-induced; rat catheter biofilm induced
orf19.1794	C4_05360C	orf19.1794	20.3892	-1.51923	0.496583	-3.05937	0.00221807	0.00490996	Ortholog(s) have mRNA 5'-UTR binding, pre-mRNA intronic binding, translation regulator activity and role in Group I intron splicing, mitochondrial mRNA processing, positive regulation of mitochondrial translation
VAS1	C2_06640C	orf19.1295	2508.63	-1.51985	0.105268	-14.4379	2.9886e-47	4.19491e-45	Putative tRNA-Val synthetase; genes encoding ribosomal subunits, translation factors, and tRNA synthetases are downregulated upon phagocytosis by murine macrophage
orf19.5012	C1_13750C	orf19.5012	13.8064	-1.52194	0.54516	-2.79173	0.00524268	0.0106579	Ortholog of <i>C. dubliniensis CD36</i> : Cd36_12740, <i>C. parapsilosis CDC317</i> : CPAR2_201620, <i>C. auris B8441</i> : B9J08_002511 and <i>Candida tenuis NRRL Y-1498</i> : CANTEDRAFT_107586
orf19.2763	C4_02400C	orf19.2763	155.82	-1.52424	0.174285	-8.74566	2.21716e-18	4.20036e-17	Protein not essential for viability; orf19.10279 possibly transcriptionally regulated upon hyphal formation
HSP31	C1_02070W	orf19.3664	129.358	-1.52524	0.24723	-6.1693	6.85916e-10	4.7385e-09	Putative 30 kda heat shock protein; repressed during the mating process; rat catheter biofilm induced
MCD1	CR_10540C	orf19.7634	194.632	-1.52562	0.29132	-5.23693	1.63272e-07	7.83504e-07	Alpha-kleisin cohesin complex subunit; for sister chromatid cohesion in mitosis and meiosis; repressed by alpha pheromone in SpiderM medium; periodic cell-cycle expression; Hap43-repressed; rat catheter and Spider biofilm repressed
orf19.3571	C2_05390C	orf19.3571	9.81526	-1.52916	0.680736	-2.24633	0.024683	0.042857	Ortholog of <i>C. dubliniensis CD36</i> : Cd36_19870, <i>C. parapsilosis CDC317</i> : CPAR2_209420, <i>C. auris B8441</i> : B9J08_003636 and <i>Candida tenuis NRRL Y-1498</i> : CANTEDRAFT_100922
HSP30	C1_01990W	orf19.4526	216.989	-1.53075	0.302327	-5.06324	4.12191e-07	1.85546e-06	Putative heat shock protein; fluconazole repressed; amphotericin B induced; Spider biofilm induced; rat catheter biofilm induced
orf19.1776	C2_10060C	orf19.1776	86.2324	-1.53687	0.23941	-6.4194	1.36816e-10	1.05622e-09	Putative pantetheine-phosphate adenylyltransferase (PPAT); which catalyzes 4th step in coenzyme A biosynthesis from pantothenate; rat catheter biofilm repressed
orf19.6596	CR_09670C	orf19.6596	2485.87	-1.53837	0.1655	-9.29524	1.46876e-20	3.44908e-19	Putative esterase; possibly transcriptionally regulated by Tac1; induced by Mnl1 under weak acid stress; protein present in exponential and stationary growth phase yeast cultures; Spider biofilm repressed
orf19.1395	C2_09590C	orf19.1395	1673.45	-1.53984	0.104555	-14.7275	4.28999e-49	6.16162e-47	Ortholog(s) have copper ion transmembrane transporter activity, inorganic phosphate transmembrane transporter activity
orf19.6597	CR_09660W	orf19.6597	83.4749	-1.54004	0.244661	-6.29459	3.08206e-10	2.25531e-09	Has domain(s) with predicted role in regulation of cell cycle
orf19.3037	C1_03370W	orf19.3037	7428.09	-1.54098	0.113041	-13.6321	2.5819e-42	2.49154e-40	Putative poly(A)-binding protein; regulated by Gcn4p; induced in response to amino acid starvation (3-AT treatment); protein present in exponential and stationary growth phase yeast cultures
MET8	C3_07210W	orf19.6780	127.745	-1.54754	0.220935	-7.00451	2.47855e-12	2.3993e-11	Putative bifunctional dehydrogenase and ferrochelatase with a predicted role in siroheme biosynthesis; regulated by Gcn2p and Gcn4p
orf19.1841	CR_06920W	orf19.1841	25.0262	-1.55601	0.47172	-3.29858	0.000971759	0.00232439	Protein of unknown function; Hap43-induced gene
RPL20B	C4_01520C	orf19.4632	9063.69	-1.55636	0.120985	-12.864	7.17428e-38	5.47017e-36	Ribosomal protein L20; repressed upon phagocytosis by murine macrophage; alternatively spliced intron in 5' UTR; Hap43-induced; Spider biofilm repressed
HTA2	C1_04170C	orf19.1051	6567.18	-1.5622	0.11765	-13.2784	3.09015e-40	2.65066e-38	Putative histone H2A; farnesol regulated; rat catheter biofilm repressed; Spider biofilm repressed; Hap43-induced
orf19.2650.1	C5_03290C	orf19.2650.1	77.9189	-1.56249	0.243839	-6.40789	1.47543e-10	1.13619e-09	Mitochondrial ribosomal protein of the small subunit; Spider biofilm repressed
orf19.1050	C1_04160C	orf19.1050	84.0565	-1.56722	0.227739	-6.88166	5.91595e-12	5.4209e-11	Ortholog of <i>S. cerevisiae</i> : PDL32, <i>C. glabrata CBS138</i> : CAGL0J01397g, <i>C. dubliniensis CD36</i> : Cd36_03920, <i>C. parapsilosis CDC317</i> : CPAR2_107150 and <i>C. auris B8441</i> : B9J08_005139
CHT3	CR_10110W	orf19.7586	4172.7	-1.57031	0.128606	-12.2103	2.73887e-34	1.65836e-32	Major chitinase; secreted; functional homolog of S. cerevisiae Cts1p; 4 N-glycosylation motifs; possible O-mannosylation; putative signal peptide; hyphal-repressed; farnesol upregulated in biofilm; regulated by Efg1p, Cyr1p, Ras1p
NDE1	C3_03420C	orf19.339	14367.6	-1.57825	0.140205	-11.2568	2.14436e-29	9.39258e-28	Putative NADH dehydrogenase; may act alternatively to complex I in respiration; caspofungin repressed; rat catheter biofilm induced; Spider biofilm repressed
orf19.3694	C1_02370C	orf19.3694	199.528	-1.58097	0.180002	-8.78307	1.59066e-18	3.08928e-17	Ortholog of <i>C. dubliniensis CD36</i> : Cd36_02210, <i>C. parapsilosis CDC317</i> : CPAR2_106350, <i>C. auris B8441</i> : B9J08_000959 and <i>Candida tenuis NRRL Y-1498</i> : CANTEDRAFT_116785
orf19.1533	C2_02170W	orf19.1533	150.454	-1.59552	0.216727	-7.36188	1.81334e-13	1.99985e-12	Possible vacuolar protein; Hap43-induced gene
EMP70	C4_02550C	orf19.2746	515.867	-1.59869	0.187302	-8.53536	1.39715e-17	2.41028e-16	Protein with a role in endosome-to-vacuole sorting; rat catheter biofilm repressed
orf19.1789	C4_05310W	orf19.1789	48.2666	-1.59956	0.299139	-5.3472	8.93264e-08	4.54057e-07	Ortholog of <i>S. cerevisiae</i> : MRX12, <i>C. glabrata CBS138</i> : CAGL0J11110g, <i>C. dubliniensis CD36</i> : Cd36_44970, <i>C. parapsilosis CDC317</i> : CPAR2_500860 and <i>C. auris B8441</i> : B9J08_003204
ARC35	C1_06080C	orf19.2437	1047.27	-1.60096	0.153406	-10.4361	1.69649e-25	5.91952e-24	Putative ARP2/3 complex subunit; shows colony morphology-related gene regulation by Ssn6p; mutation confers hypersensitivity to cytochalasin D
orf19.4349	C5_03170C	orf19.4349	268.654	-1.60113	0.160347	-9.98538	1.76622e-23	5.21921e-22	Protein of unknown function; transcript repressed by elevated CO2; Spider biofilm induced
orf19.389	C1_08440C	orf19.389	63.8095	-1.60176	0.260427	-6.15053	7.72246e-10	5.28172e-09	Protein of unknown function; Hap43-induced gene
SPC98	CR_01990C	orf19.2600	245.834	-1.6083	0.180835	-8.89374	5.9087e-19	1.2004e-17	Putative component of the microtubule-nucleating Tub4p (gamma-tubulin) complex; periodic mRNA expression, peak at cell-cycle S/G2 phase
orf19.1049	C1_04150C	orf19.1049	113.945	-1.6099	0.209688	-7.67759	1.62112e-14	2.05002e-13	Predicted NUDIX hydrolase domain; Hap43-induced
IQG1	C7_01840W	orf19.6536	893.779	-1.61664	0.113687	-14.2201	6.87563e-46	8.6661e-44	Actomyosin ring component at bud neck; cell-cycle regulated ser phosphorylation at CDK sites regulate association with Bni1/Bnr1, Iqg1 degradation, and ring disassembly; mutation causes cytokinetic defects; rat catheter biofilm repressed
TIF3	C6_01630W	orf19.3423	1425.31	-1.62199	0.215291	-7.53395	4.9229e-14	5.84689e-13	Putative translation initiation factor; genes encoding ribosomal subunits, translation factors, and tRNA synthetases are downregulated upon phagocytosis by murine macrophage
SCP1	C2_06370C	orf19.17	56.0334	-1.63012	0.279846	-5.82506	5.70913e-09	3.43996e-08	Putative cortical actin cytoskeleton protein; constitutive expression independent of MTL or white-opaque status
APN2	C1_10650W	orf19.1836	91.572	-1.63151	0.231115	-7.05931	1.67336e-12	1.65886e-11	Putative class II abasic (AP) endonuclease; flucytosine induced
TRP3	C1_12210W	orf19.5243	357.383	-1.63973	0.12972	-12.6405	1.26252e-36	8.96247e-35	Putative bifunctional enzyme with predicted indole-3-glycerol-phosphate synthase and anthranilate synthase activities; regulated by Gcn2p and Gcn4p
TOM70	C7_02640W	orf19.3700	777.183	-1.64845	0.162367	-10.1526	3.22626e-24	1.0166e-22	Ortholog(s) have mitochondrion targeting sequence binding, protein transmembrane transporter activity
PRI2	C4_06490C	orf19.2885	51.989	-1.65379	0.279343	-5.9203	3.2135e-09	1.97872e-08	Putative DNA primase; gene adjacent to and divergently transcribed with CDC68; Hap43-induced; Spider biofilm repressed
HOF1	C4_00370W	orf19.5664	661.228	-1.65514	0.139533	-11.862	1.86398e-32	1.02785e-30	Protein involved in cytokinesis and DNA damage response; interacts genetically with Rad53p-dependent checkpoint; mutant is viable
orf19.2203.1	C2_07770C	orf19.2203.1	18.7254	-1.66371	0.525579	-3.16548	0.00154826	0.00356129	Ortholog of <i>C. parapsilosis CDC317</i> : CPAR2_103590, <i>C. auris B8441</i> : B9J08_004020, <i>Debaryomyces hansenii CBS767</i> : DEHA2C08118g, <i>Candida metapsilosis</i> : CMET_5047 and <i>Pichia stipitis Pignal</i> : psti_CGOB_00124
HHT2	CR_06810W	orf19.1853	7960.55	-1.66754	0.120701	-13.8154	2.0572e-43	2.08284e-41	Putative histone H3; farnesol regulated; Hap43-induced; rat catheter and Spider biofilm repressed
RPN9	C2_01320W	orf19.1993	196.016	-1.66969	0.18782	-8.88984	6.11992e-19	1.23923e-17	Subunit of the 19S regulatory particle lid of the proteasome
orf19.7197	C7_03850W	orf19.7197	46.5628	-1.67203	0.350268	-4.77355	1.81002e-06	7.32549e-06	Putative intranuclear transport and DNA replication mediator; heterozygous null mutant exhibits resistance to parnafungin in the C. albicans fitness test; Spider biofilm induced
orf19.1052	C1_04180W	orf19.1052	8219.23	-1.67314	0.0989437	-16.91	3.79758e-64	9.77245e-62	Predicted histone H2B; Hap43-induced gene; Spider biofilm repressed
orf19.6035	C1_00700W	orf19.6035	133.275	-1.67538	0.213835	-7.8349	4.69231e-15	6.32745e-14	Protein of unknown function; repressed by nitric oxide, induced by hydrogen peroxide
orf19.4903	C1_10320W	orf19.4903	293.407	-1.67606	0.294402	-5.69309	1.24758e-08	7.18758e-08	Ortholog(s) have N-acetylglucosaminylphosphatidylinositol deacetylase activity
USO5	C3_03090W	orf19.306	197.803	-1.67651	0.160749	-10.4293	1.82154e-25	6.32013e-24	Kinesin-associated protein; forms heterodimer with Kar3; involved in spindle formation; transcription is induced upon filamentous growth and in response to alpha pheromone in SpiderM medium
orf19.3783	C4_04950W	orf19.3783	35.9579	-1.68137	0.349979	-4.80419	1.55382e-06	6.33842e-06	Protein of unknown function; rat catheter biofilm induced
DBF2	C2_06670C	orf19.1223	560.365	-1.68177	0.200425	-8.39104	4.81847e-17	7.96559e-16	Essential serine/threonine protein kinase involved in mitotic spindle formation and cytokinesis; required for septum formation, exit from mitosis, and normal hyphal morphogenesis; virulence-group-correlated expression
RIC1	C1_00690W	orf19.6036	410.949	-1.69247	0.143166	-11.8218	3.01305e-32	1.63233e-30	Ortholog of S. cerevisiae Ric1 guanyl-nucleotide exchange factor; mutant is viable; rat catheter biofilm repressed
orf19.699	CR_06650C	orf19.699	9.9717	-1.69329	0.691149	-2.44996	0.014287	0.0262453	Protein of unknown function; flow model, rat catheter, Spider biofilm induced
orf19.2822	CR_02630C	orf19.2822	89.0665	-1.69529	0.226645	-7.47992	7.43686e-14	8.64972e-13	Essential component of the conserved oligomeric Golgi complex; role in fusion of transport vesicles to Golgi compartments; rat catheter biofilm repressed
orf19.1136	C1_11800C	orf19.1136	48.8152	-1.69842	0.293796	-5.78095	7.42789e-09	4.42378e-08	Ortholog(s) have AP-2 adaptor complex, clathrin-coated vesicle localization
SAM50	C3_05770C	orf19.7358	76.8736	-1.69982	0.300788	-5.65123	1.59303e-08	9.00967e-08	Predicted component of the SAM complex involved in mitochondrial protein import
orf19.6602	CR_09590W	orf19.6602	286.186	-1.70482	0.204643	-8.33067	8.03836e-17	1.29621e-15	Ortholog(s) have role in ubiquinone biosynthetic process, ubiquinone-6 biosynthetic process and mitochondrial inner membrane, mitochondrion localization
orf19.1522	C2_02050C	orf19.1522	539.807	-1.70745	0.145141	-11.7641	5.97714e-32	3.10209e-30	Ortholog of <i>C. dubliniensis CD36</i> : Cd36_16850, <i>C. parapsilosis CDC317</i> : CPAR2_211990, <i>C. auris B8441</i> : B9J08_001195 and <i>Candida tenuis NRRL Y-1498</i> : cten_CGOB_00169
SPE1	C1_00740C	orf19.6032	1154.73	-1.72439	0.14616	-11.7979	4.00155e-32	2.13048e-30	Ornithine decarboxylase; enzyme of polyamine biosynthesis; mutant is viable; functionally complements polyamine auxotrophy of S. cerevisiae spe1 mutant; downregulated upon adherence to polystyrene
orf19.4796	C1_09350W	orf19.4796	605.884	-1.7309	0.167727	-10.3198	5.73693e-25	1.90491e-23	Putative eIF-4E-binding repressor of CAP-dependent translation; stationary phase enriched protein
orf19.1795.1	C4_05380C	orf19.1795.1	8.31581	-1.73201	0.724392	-2.39098	0.0168033	0.0302822	Ortholog(s) have role in protein targeting to ER, signal peptide processing and signal peptidase complex localization
CCE1	CR_00920W	orf19.3264	32.5961	-1.73702	0.419881	-4.13693	3.51989e-05	0.000112287	Putative Holliday junction resolving enzyme; similar to S. cerevisiae Cce1p
orf19.335	C3_03380W	orf19.335	422.796	-1.73879	0.162579	-10.6951	1.0733e-26	4.06668e-25	Sef1p-, Sfu1p-, and Hap43p-regulated gene
TOM22	C7_02680W	orf19.3696	375.42	-1.74016	0.224389	-7.7551	8.82739e-15	1.15504e-13	Putative mitochondrial import receptor subunit; colony morphology-related gene regulation by Ssn6
orf19.7456	C3_06670C	orf19.7456	149.581	-1.74488	0.248857	-7.01154	2.35703e-12	2.28524e-11	Protein of unknown function; flow model biofilm repressed
orf19.2367	CR_06980W	orf19.2367	30.6883	-1.75192	0.433029	-4.04574	5.21585e-05	0.000161146	Putative protein of unknown function; Hap43-induced; repressed by Rim101; Spider biofilm induced
MNN26	C7_03600W	orf19.6692	328.331	-1.75256	0.238689	-7.34243	2.09752e-13	2.30093e-12	Putative alpha-1,2-mannosyltransferase; mutant sensitive to calcofluor, SDS and growth at 42 deg; present in detergent-resistant membrane fraction (possible lipid raft component); predicted N-terminal acetylation and transmembrane helix
CHS1	C7_02770W	orf19.5188	1002.26	-1.75567	0.153452	-11.4412	2.60402e-30	1.1739e-28	Chitin synthase; essential; for primary septum synthesis in yeast and hyphae; 1 of several chitin synthases; enzymatically activated by proteolytic processing; complements defects of S. cerevisiae chs1 or chs2; Spider biofilm repressed
orf19.7588	CR_10120C	orf19.7588	63.6532	-1.75611	0.293001	-5.99353	2.05334e-09	1.30467e-08	Ortholog of <i>S. cerevisiae</i> : RRG7, <i>C. glabrata CBS138</i> : CAGL0I09680g, <i>C. dubliniensis CD36</i> : Cd36_35140, <i>C. parapsilosis CDC317</i> : CPAR2_200670 and <i>Candida tenuis NRRL Y-1498</i> : CANTEDRAFT_117734
orf19.3248	CR_01070W	orf19.3248	123.468	-1.76168	0.223602	-7.87866	3.30907e-15	4.52142e-14	Has domain(s) with predicted microtubule binding activity
orf19.2510	C3_01070C	orf19.2510	156.466	-1.76799	0.194147	-9.10646	8.51129e-20	1.83796e-18	Ortholog(s) have role in protein folding, tubulin complex assembly
PPT1	C3_01710C	orf19.1673	83.5134	-1.77372	0.277031	-6.4026	1.52756e-10	1.1705e-09	Putative serine/threonine phosphatase; induced in high iron
GAL7	C1_02180W	orf19.3675	5109.7	-1.77562	0.16664	-10.6555	1.64424e-26	6.04455e-25	Putative galactose-1-phoshphate uridyl transferase; downregulated by hypoxia, upregulated by ketoconazole; macrophage/pseudohyphal-repressed
orf19.2228	C2_06770W	orf19.2228	130.94	-1.7759	0.206207	-8.61221	7.16648e-18	1.2829e-16	Ortholog(s) have actin filament binding, actin monomer binding activity
orf19.1360.1	C2_09910C	orf19.1360.1	21.1236	-1.78485	0.444087	-4.01913	5.8413e-05	0.000178505	Putative adhesin-like protein
DIE2	C3_05340W	orf19.6971	15.8729	-1.78555	0.517536	-3.4501	0.000560386	0.00141033	Ortholog(s) have dolichyl pyrophosphate Glc2Man9GlcNAc2 alpha-1,2-glucosyltransferase activity, role in protein N-linked glycosylation and endoplasmic reticulum membrane localization
LYS22	C2_04460W	orf19.4506	664.266	-1.79435	0.275228	-6.51952	7.05318e-11	5.62796e-10	Homocitrate synthase, minor isoform; repressed by nitric oxide and by hypoxia; protein level decreases in stationary phase cultures; induced by ketoconazole, Spider biofilm induced; flow model biofilm repressed
ERG9	C2_08610W	orf19.3616	2174.23	-1.7982	0.147667	-12.1774	4.10238e-34	2.45984e-32	Putative farnesyl-diphosphate farnesyl transferase (squalene synthase); sterol biosynthesis pathway; likely essential for growth; regulated by fluconazole, lovastatin; amphotericin B, caspofungin repressed; Spider biofilm repressed
orf19.6551	C7_01740C	orf19.6551	171.266	-1.8	0.220811	-8.15178	3.58599e-16	5.41408e-15	Ortholog(s) have SNAP receptor activity, role in Golgi vesicle transport, vesicle fusion and Golgi medial cisterna, SNARE complex localization
PLB4	C2_01380W	orf19.1442	1105.82	-1.81243	0.112871	-16.0576	5.05725e-58	1.00753e-55	Phospholipase B; Hog1-induced; regulated by Ssn6; putative GPI-anchor; repressed during cell wall regeneration; clade-associated gene expression; Hap43-induced; rat catheter and Spider biofilm repressed
orf19.1707	C3_01440C	orf19.1707	17.277	-1.81588	0.487221	-3.72701	0.000193762	0.000531619	Ortholog of <i>Candida albicans WO-1</i> : CAWG_02476
orf19.2227	C2_06760C	orf19.2227	120.675	-1.81614	0.244514	-7.42756	1.10622e-13	1.26285e-12	Protein of unknown function; flow model biofilm induced; nitric oxide-repressed
CCN1	C5_01680C	orf19.3207	58.275	-1.8163	0.283967	-6.39617	1.59325e-10	1.21631e-09	G1 cyclin; required for hyphal growth maintenance (not initiation); cell-cycle regulated transcription (G1/S); Cdc28p-Ccn1p initiates Cdc11p S394 phosphorylation on hyphal induction; expression in S. cerevisiae inhibits pheromone response
MET18	C3_01450C	orf19.1706	124.385	-1.82917	0.210975	-8.67008	4.31832e-18	7.93748e-17	Putative protein with a predicted role in nucleotide excision repair (NER) and RNA polymerase II (RNAP II) transcription; Plc1p-regulated
RPL35	C3_04960W	orf19.5964.2	4532.59	-1.8309	0.0985163	-18.5848	4.26597e-77	1.5498e-74	Ribosomal protein; downregulation correlates with clinical development of fluconazole resistance; colony morphology-related gene regulation by Ssn6; Hap43-induced; Spider biofilm repressed
orf19.1063	C1_04280C	orf19.1063	87.1603	-1.83257	0.333183	-5.50018	3.794e-08	2.02697e-07	Ortholog(s) have alpha-1,6-mannosyltransferase activity, mannosyltransferase activity, role in GPI anchor biosynthetic process and endoplasmic reticulum, endoplasmic reticulum membrane, mannosyltransferase complex localization
orf19.5235	C1_12280C	orf19.5235	6.47922	-1.83488	0.789262	-2.3248	0.0200825	0.0355488	Putative mitochondrial ribosomal protein of the large subunit; Hap43-induced; mutants are viable; protein level decreases in stationary phase
orf19.3448	C6_01360W	orf19.3448	23.631	-1.84416	0.468348	-3.93758	8.23063e-05	0.0002438	Protein of unknown function; ketoconazole-repressed
orf19.5038	C4_03830W	orf19.5038	48.8065	-1.84555	0.378064	-4.88158	1.0524e-06	4.42153e-06	Predicted tRNA (guanine) methyltransferase activity; Spider biofilm induced
orf19.6477	C7_02340C	orf19.6477	94.9887	-1.84764	0.247792	-7.4564	8.89172e-14	1.02645e-12	Ortholog(s) have enzyme activator activity, role in tRNA (guanine-N7)-methylation and cytosol, nucleus, tRNA (m7G46) methyltransferase complex localization
ERG2	C1_00800C	orf19.6026	95.5573	-1.84853	0.266074	-6.94744	3.71961e-12	3.51259e-11	C-8 sterol isomerase; enzyme of ergosterol biosynthesis; converts fecosterol to episterol; mutant is hypersensitive to multiple drugs; ketoconazole-induced; flow model and Spider biofilm repressed
ERG6	C3_02150C	orf19.1631	821.715	-1.85634	0.136509	-13.5987	4.07766e-42	3.87441e-40	Delta(24)-sterol C-methyltransferase, converts zymosterol to fecosterol, ergosterol biosynthesis; mutation confers nystatin resistance; Hap43, GlcNAc-, fluconazole-induced; upregulated in azole-resistant strain; Spider biofilm repressed
INT1	C5_02470W	orf19.4257	1001.93	-1.8594	0.12019	-15.4705	5.49152e-54	9.42101e-52	Protein structurally similar to alpha-subunit of human leukocyte integrin; role in morphogenesis, adhesion, and mouse cecal colonization and systemic virulence; similar to S. cerevisiae Bud4; Hap43-induced gene
POL30	C4_01770W	orf19.4616	2173.2	-1.87462	0.117031	-16.0181	9.55285e-58	1.8437e-55	Proliferating cell nuclear antigen (PCNA), forms homotrimeric sliding clamp for DNA polymerases; RNA abundance regulated by tyrosol, cell density; induced by flucytosine, interaction with macrophages; stationary phase enriched protein
orf19.3972	C5_04860C	orf19.3972	30.9967	-1.88526	0.381969	-4.93565	7.98852e-07	3.43095e-06	Ortholog(s) have role in endoplasmic reticulum to Golgi vesicle-mediated transport, retrograde transport, endosome to Golgi
orf19.7304	CR_09070C	orf19.7304	576.545	-1.89023	0.137489	-13.7482	5.21869e-43	5.19849e-41	Protein of unknown function; Hap43-induced; transcript induced early in infection of reconstituted human epithelium, while expression of the C. dubliniensis ortholog is not upregulated; mutants are viable; rat catheter biofilm repressed
MED22	C1_01280C	orf19.3317	35.7006	-1.8935	0.378718	-4.99977	5.73995e-07	2.52852e-06	RNA polymerase II mediator complex subunit
orf19.6600	CR_09620C	orf19.6600	227.636	-1.91176	0.187431	-10.1998	1.98594e-24	6.32226e-23	Ortholog(s) have phosphatidic acid transfer activity and role in cardiolipin metabolic process, phospholipid translocation, phospholipid transport, positive regulation of phosphatidylcholine biosynthetic process
MYO1	C5_01650C	orf19.6294	392.041	-1.91449	0.148369	-12.9035	4.29901e-38	3.31884e-36	Component of actomyosin ring at neck of newly-emerged bud
orf19.6795	C3_07050W	orf19.6795	45.0394	-1.96626	0.329003	-5.9764	2.28116e-09	1.44054e-08	Ortholog(s) have chromatin binding, enzyme activator activity
TIM9	C7_03630C	orf19.6696	20.4745	-1.97863	0.566928	-3.49009	0.000482861	0.00122874	Predicted protein of the mitochondrial intermembrane space; rat catheter biofilm induced; Spider biofilm repressed
MNN11	C1_02400C	orf19.2927	31.2364	-1.98687	0.439281	-4.52302	6.09644e-06	2.2492e-05	Ortholog(s) have alpha-1,6-mannosyltransferase activity, role in protein N-linked glycosylation, protein glycosylation and Golgi apparatus, mannan polymerase complex localization
orf19.6970	C3_05330C	orf19.6970	11.8882	-1.98941	0.595103	-3.34298	0.000828852	0.00200666	Ortholog of <i>C. dubliniensis CD36</i> : Cd36_85310, <i>C. parapsilosis CDC317</i> : CPAR2_807370, <i>C. auris B8441</i> : B9J08_004442 and <i>Candida tenuis NRRL Y-1498</i> : CANTEDRAFT_115544
orf19.6862	C4_05230C	orf19.6862	63.6674	-2.01308	0.361112	-5.57469	2.47977e-08	1.36376e-07	Hap43-induced gene; mutation confers hypersensitivity to 5-fluorocytosine (5-FC), 5-fluorouracil (5-FU), and tubercidin (7-deazaadenosine)
FGR29	C2_10430C	orf19.5316	259.776	-2.01654	0.171393	-11.7656	5.8694e-32	3.07198e-30	Protein lacking an ortholog in S. cerevisiae; transposon mutation affects filamentous growth; rat catheter biofilm repressed
SEN15	C1_03900W	orf19.4464	110.215	-2.03459	0.224926	-9.04559	1.48854e-19	3.14837e-18	Similar to delta subunit of tRNA splicing endonuclease; increased transcription is observed upon fluphenazine treatment
TEF4	C5_03270W	orf19.2652	17.708	-2.03548	0.527795	-3.85658	0.000114987	0.00033046	Putative translation elongation factor; genes encoding ribosomal subunits, translation factors, and tRNA synthetases are downregulated upon phagocytosis by murine macrophage
orf19.4763	C1_09060C	orf19.4763	248.63	-2.03551	0.177545	-11.4648	1.98298e-30	9.00505e-29	Protein of unknown function; possibly membrane bound; mutants are viable; rat catheter biofilm repressed
orf19.927	C5_00620W	orf19.927	22.5528	-2.04348	0.431475	-4.73604	2.17939e-06	8.67822e-06	Ortholog(s) have tRNA binding activity, role in DNA recombination, positive regulation of transcription by RNA polymerase II, telomere maintenance, telomere maintenance via recombination and EKC/KEOPS complex localization
CDC5	C1_00950C	orf19.6010	1324.29	-2.04885	0.150697	-13.5958	4.23945e-42	3.96709e-40	Polo-like kinase; member of conserved Mcm1 regulon; depletion causes defects in spindle elongation and Cdc35-dependent filamentation; virulence-group-correlated expression; likely essential (UAU1 method); Spider biofilm repressed
orf19.3558	C2_05290C	orf19.3558	419.174	-2.05291	0.235967	-8.70001	3.31843e-18	6.17308e-17	Ortholog of <i>S. cerevisiae</i> : ERP3, <i>C. glabrata CBS138</i> : CAGL0K01793g, <i>C. dubliniensis CD36</i> : Cd36_19780, <i>C. parapsilosis CDC317</i> : CPAR2_206420 and <i>C. auris B8441</i> : B9J08_005011
orf19.7199	C7_03830C	orf19.7199	160.421	-2.07816	0.194511	-10.684	1.20928e-26	4.47217e-25	Ortholog(s) have role in post-translational protein targeting to endoplasmic reticulum membrane and TRC complex, cytoplasm localization
orf19.3626	C2_08530C	orf19.3626	20.1574	-2.09212	0.475984	-4.39535	1.10593e-05	3.88745e-05	Has domain(s) with predicted asparagine synthase (glutamine-hydrolyzing) activity and role in asparagine biosynthetic process
TIF5	C5_02490C	orf19.4261	324.316	-2.11788	0.167463	-12.6469	1.16435e-36	8.36167e-35	Putative translation initiation factor; repressed upon phagocytosis by murine macrophage; Spider biofilm repressed
orf19.7553	CR_09810W	orf19.7553	54.1369	-2.11963	0.313879	-6.75301	1.4481e-11	1.25434e-10	Protein of unknown function; rat catheter biofilm repressed
orf19.5491	C2_06280C	orf19.5491	29.4542	-2.12442	0.473832	-4.48348	7.34342e-06	2.67096e-05	Ortholog of <i>C. dubliniensis CD36</i> : Cd36_20670, <i>C. parapsilosis CDC317</i> : CPAR2_104720, <i>C. auris B8441</i> : B9J08_000085 and <i>Candida tenuis NRRL Y-1498</i> : CANTEDRAFT_103989
CHA1	C2_01270W	orf19.1996	2063.25	-2.1254	0.112617	-18.8728	1.91041e-79	8.42765e-77	Similar to catabolic ser/thr dehydratases; repressed by Rim101; induced in low iron; regulated on white-opaque switch; filament induced; Tn mutation affects filamentation; flow model biofilm induced; Spider biofilm repressed
orf19.6024	C1_00820W	orf19.6024	53.3209	-2.13965	0.306678	-6.97686	3.0185e-12	2.8858e-11	Ortholog of <i>C. dubliniensis CD36</i> : Cd36_00770, <i>C. auris B8441</i> : B9J08_004942, <i>Candida tenuis NRRL Y-1498</i> : CANTEDRAFT_112621 and <i>Debaryomyces hansenii CBS767</i> : DEHA2D09812g
orf19.7344	CR_09490W	orf19.7344	301.088	-2.14149	0.183311	-11.6823	1.57073e-31	7.69905e-30	Ortholog(s) have DNA binding, chromatin binding, histone deacetylase activity and role in chromosome segregation, negative regulation of transcription by RNA polymerase II, regulatory ncRNA-mediated gene silencing
RBT5	C4_00130W	orf19.5636	1934.74	-2.14227	0.108551	-19.7352	1.07564e-86	7.3813e-84	GPI-linked cell wall protein; hemoglobin utilization; Rfg1, Rim101, Tbf1, Fe regulated; Sfu1, Hog1, Tup1, serum, alkaline pH, antifungal drugs, geldamycin repressed; Hap43 induced; required for RPMI biofilms; Spider biofilm induced
orf19.5701	C6_03420W	orf19.5701	58.8805	-2.16684	0.308479	-7.02427	2.15195e-12	2.09299e-11	Ortholog(s) have role in DNA replication initiation, chromosome segregation, establishment of mitotic sister chromatid cohesion, mitotic spindle assembly checkpoint signaling and kinetochore localization
orf19.3446	C6_01380C	orf19.3446	141.792	-2.1725	0.237263	-9.15652	5.35983e-20	1.18665e-18	Ortholog(s) have small GTPase binding activity, role in protein import into nucleus and nucleus localization
PGA6	C1_09080C	orf19.4765	231.449	-2.17591	0.216359	-10.057	8.56084e-24	2.56659e-22	GPI-anchored cell wall adhesin-like protein; induced by high iron; upregulated upon Als2 depletion; mRNA binds She3 and is localized to hyphal tips; Spider biofilm repressed
PCL2	C1_08570C	orf19.403	65.3103	-2.18138	0.364615	-5.98268	2.19498e-09	1.39038e-08	Cyclin homolog; reduced expression observed upon depletion of Cln3; farnesol regulated; periodic mRNA expression, peak at cell-cycle G1/S phase; Hap43-induced; rat catheter biofilm repressed
YVC1	C2_07730W	orf19.2209	1003.05	-2.21021	0.136188	-16.2291	3.13797e-59	6.68279e-57	Putative vacuolar cation channel shock; localizes to the site of vacuolar fusion; repressed by alpha pheromone in SpiderM medium; flow model biofilm repressed
NIP1	C4_01490W	orf19.4635	1179.87	-2.21756	0.143596	-15.443	8.40483e-54	1.40293e-51	Putative translation initiation factor; mutation confers hypersensitivity to roridin A and verrucarin A; genes encoding ribosomal subunits, translation factors, and tRNA synthetases are downregulated upon phagocytosis by murine macrophage
orf19.68.2	C1_12480W	orf19.68.2	26.3836	-2.22038	0.452098	-4.91127	9.04869e-07	3.85146e-06	Has domain(s) with predicted role in tRNA processing and nucleolar ribonuclease P complex, ribonuclease MRP complex localization
orf19.5276	C1_11910W	orf19.5276	70.814	-2.22764	0.278078	-8.01086	1.13909e-15	1.63225e-14	Putative nuclear pore-associated protein; Hap43p-induced gene; induced upon low-level peroxide stress; possibly an essential gene, disruptants not obtained by UAU1 method
VRG4	C1_07700C	orf19.1232	245.186	-2.27256	0.245611	-9.25268	2.18931e-20	5.02646e-19	GDP-mannose transporter; essential; required for glycosylation, hyphal growth; functional homolog of S. cerevisiae Vrg4p, which imports GDP-mannose from cytoplasm to Golgi for protein and lipid mannosylation; no mammalian homolog
orf19.4760	C1_09040C	orf19.4760	52.6077	-2.29967	0.386643	-5.9478	2.71767e-09	1.69027e-08	Putative protein-histidine N-methyltransferase; Spider biofilm induced
orf19.252	C3_02620C	orf19.252	280.192	-2.31145	0.23935	-9.65717	4.58336e-22	1.20969e-20	Protein of unknown function; S. cerevisiae ortholog Fmp37 which localizes to mitochondria; Hap43-repressed; Spider biofilm repressed
LYS5	CR_04890W	orf19.6304	36.4058	-2.33324	0.415943	-5.60951	2.02896e-08	1.12891e-07	Phosphopantetheinyl transferase; enzyme of lysine biosynthesis; modifies, and thereby activates, Lys2p alpha-aminoadipate reductase; functional homolog of S. cerevisiae Lys5p
EXO1	C5_00630C	orf19.926	304.616	-2.3533	0.166955	-14.0954	4.05418e-45	4.81512e-43	Putative exodeoxyribonuclease; cell-cycle regulated periodic mRNA expression
orf19.2756	C4_02460W	orf19.2756	46.5851	-2.36746	0.52807	-4.48322	7.35236e-06	2.67264e-05	Ortholog(s) have HDEL sequence binding activity, role in endoplasmic reticulum to Golgi vesicle-mediated transport and endoplasmic reticulum membrane localization
orf19.6357	C1_12660W	orf19.6357	198.101	-2.38189	0.191794	-12.419	2.06118e-35	1.3688e-33	Ortholog(s) have kinetochore adaptor activity, protein-containing complex binding activity
orf19.4283	C5_02660C	orf19.4283	465.83	-2.38307	0.136068	-17.5139	1.12273e-68	3.15181e-66	Ortholog(s) have role in cytoplasmic translational initiation
orf19.6787	C3_07130W	orf19.6787	31.0625	-2.41071	0.39643	-6.08105	1.194e-09	7.90371e-09	Ortholog(s) have cargo receptor activity and role in ascospore formation, axial cellular bud site selection, endoplasmic reticulum to Golgi vesicle-mediated transport
IML3	C3_06880W	orf19.6813	69.0674	-2.41692	0.313526	-7.70884	1.26964e-14	1.6336e-13	Kinetochore component; required for fitness at elevated temperatures; repressible mutant shows increased pseudohyphal growth due to impaired cell division and decreased virulence in both insects and mice; Hap43-induced gene
ENP1	C7_03700C	orf19.5507	82.8156	-2.49526	0.323706	-7.70842	1.27388e-14	1.63565e-13	Protein required for pre-rRNA processing and 40S ribosomal subunit synthesis; associated with U3 and U14 snoRNAs; transposon mutation affects filamentous growth; repressed by prostaglandins; Spider biofilm induced
KIP2	C2_10310C	orf19.1747	191.962	-2.50688	0.222433	-11.2703	1.83966e-29	8.11553e-28	Putative kinesin-related motor protein involved in mitotic spindle positioning; repressed by alpha pheromone in SpiderM medium; periodic mRNA expression, peak at cell-cycle G2/M phase
CHT2	C5_04130C	orf19.3895	2461.67	-2.58734	0.0944926	-27.3815	4.55938e-165	9.38624e-162	GPI-linked chitinase; required for normal filamentous growth; repressed in core caspofungin response; fluconazole, Cyr1, Efg1, pH-regulated; mRNA binds She3 and is localized to yeast-form buds and hyphal tips; Spider biofilm repressed
orf19.3690.2	C1_02330C	orf19.3690.2	3382.19	-2.59382	0.0949994	-27.3035	3.85276e-164	5.94866e-161	Ribosomal 60S subunit protein; Spider biofilm repressed
orf19.7299.1	CR_09030C	orf19.7299.1	26.4873	-2.66023	0.466653	-5.70066	1.19341e-08	6.90313e-08	Ortholog of <i>Candida albicans WO-1</i> : CAWG_02179
TIF33	C2_04370W	orf19.4517	527.727	-2.66687	0.178563	-14.9351	1.94697e-50	2.86297e-48	Putative translation initiation factor eIF3m; essential gene whose repression impedes translation; heterozygous mutant is sensitive to the translation inhibitor nourseothricin
orf19.6612	CR_09510C	orf19.6612	428.855	-2.72673	0.145518	-18.7381	2.42263e-78	9.35136e-76	Putative mitochondrial protein; Hap43p-induced gene
AAT22	C4_01200C	orf19.4669	605.827	-2.76417	0.155692	-17.7541	1.60201e-70	4.94701e-68	Aspartate aminotransferase; nitrogen metabolism; similar but not orthologous to S. cerevisiae Aat2; clade-associated gene expression; protein levels decrease in stationary phase yeast; mutant is viable; flow model biofilm repressed
orf19.6917	C7_01360C	orf19.6917	20.9962	-2.76857	0.518586	-5.33869	9.3619e-08	4.73539e-07	Putative heat shock protein with a zinc finger motif; required for protein import into mitochondria in S. cerevisiae; Spider biofilm induced
orf19.6978	C3_05400C	orf19.6978	14.3765	-2.83261	0.626693	-4.51993	6.18594e-06	2.2795e-05	Planktonic growth-induced gene
orf19.4921.1	C1_12910W	orf19.4921.1	20.0211	-2.87997	0.52813	-5.45315	4.94859e-08	2.6055e-07	Protein of unknown function; Spider biofilm repressed
orf19.450	C1_05150C	orf19.450	5.01751	-2.94591	1.10083	-2.67609	0.00744874	0.0146835	Protein of unknown function
GUK1	C5_03790W	orf19.1115	347.326	-3.04415	0.189511	-16.0632	4.61913e-58	9.50924e-56	Putative guanylate kinase; identified in extracts from biofilm and planktonic cells; protein level decrease in stationary phase cultures; Hap43p-induced gene
orf19.6482	C7_02290W	orf19.6482	3.64488	-3.09492	1.36411	-2.26882	0.0232792	0.0406386	Protein of unknown function; induced by nitric oxide independent of Yhb1p; regulated by Sef1, Sfu1, and Hap43; rat catheter biofilm induced
FMA1	C1_04450C	orf19.6837	1598.84	-4.22315	0.131302	-32.1636	5.70513e-227	3.52349e-223	Putative oxidoreductase; induced by ciclopirox olamine; upregulation correlates with clinical development of fluconazole resistance; Spider biofilm repressed
orf19.5475	C3_00020W	orf19.5475	7.79266	-5.1185	1.57658	-3.24659	0.00116796	0.00275108	Sef1p-, Sfu1p-, and Hap43p-regulated gene
RAP1	C2_10080W	orf19.1773	349.949	-6.37382	0.347244	-18.3555	2.98472e-75	9.70192e-73	Transcription factor; binds telomeres and regulatory sequences in DNA; involved in telomere maintenance; represses hyphal growth under yeast-favoring conditions; similar to (but shorter than) S. cerevisiae Rap1
