# Supplementary material for: Deletion of RAP1 affects iron homeostasis, azole resistance, and virulence in Candida albicans
Source: mSphere. 2025 Apr 23;10(5):e00155-25. doi: 10.1128/msphere.00155-25 (PMC12108065; doi:10.1128/msphere.00155-25)
Supplement: Table S2 — GO categories. [file msphere.00155-25-s0003.xlsx]

## Sheet: Low Iron
Description: The RAP1-deleted and wild-type strains were cultured in YPD medium supplemented with 400 micromolar BPS for 24 h to deplete intracellular iron content. Subsequently, the iron pre-starved cells were grown in YPD with 200 μM BPS ("low-iron") medium for 5h. Differentially expressed genes (DEGs) were compared between the mutant and wild-type strains using RNA-seq analysis (also see Table…
Downregulation		GOID	GO_term	Cluster frequency	Background frequency	Corrected P-value	False discovery rate	Gene(s) annotated to the term
	BP	41	transition metal ion transport	7 out of 94 genes, 7.4%	50 out of 6473 background genes, 0.8%	0.00212	0	MRS4, C2_09590C_A, CFL1, CSA2, CFL4, CFL5, ATX1
		6825	copper ion transport	4 out of 94 genes, 4.3%	10 out of 6473 background genes, 0.2%	0.00266	0	C2_09590C_A, CFL1, CFL4, ATX1
		55085	transmembrane transport	17 out of 94 genes, 18.1%	371 out of 6473 background genes, 5.7%	0.00629	0.0067	SSA2, C1_10710C_A, GIT1, FRP3, MRS4, C2_09590C_A, C3_05380W_A, HGT17, CSA2, GIT3, DAL52, TNA1, MAL31, HGT12, HGT13, C7_00380W_A, VHT1
		6811	monoatomic ion transport	10 out of 94 genes, 10.6%	133 out of 6473 background genes, 2.1%	0.00648	0.005	MRS4, C2_09590C_A, CFL1, CSA2, CFL4, CFL5, DAL52, TNA1, FET31, ATX1
		6826	iron ion transport	5 out of 94 genes, 5.3%	33 out of 6473 background genes, 0.5%	0.03245	0.008	MRS4, CFL1, CSA2, CFL4, CFL5
		98771	inorganic ion homeostasis	8 out of 94 genes, 8.5%	102 out of 6473 background genes, 1.6%	0.03411	0.0067	MRS4, C2_09590C_A, CFL1, CSA2, GIT3, CFL5, HHT2, ATX1
		51234	establishment of localization	31 out of 94 genes, 33.0%	1105 out of 6473 background genes, 17.1%	0.03793	0.0057	CDC5, BST1, HHT21, SSA2, C1_10710C_A, GIT1, FRP3, MRS4, C2_09590C_A, RAP1, KIP2, C3_05380W_A, HGT17, C4_02400C_A, CFL1, CSA2, GIT3, CFL4, CFL5, DAL52, TNA1, C5_03170C_A, MAL31, FET31, HGT12, HGT13, C7_00380W_A, VHT1, HHT2, ATX1, CR_09620C_A
		48878	chemical homeostasis	11 out of 94 genes, 11.7%	201 out of 6473 background genes, 3.1%	0.04623	0.015	C1_04110W_A, FRP3, MRS4, C2_09590C_A, CFL1, CSA2, GIT3, CFL5, MCP1, HHT2, ATX1
		30001	metal ion transport	7 out of 94 genes, 7.4%	80 out of 6473 background genes, 1.2%	0.04736	0.0133	MRS4, C2_09590C_A, CFL1, CSA2, CFL4, CFL5, ATX1
		55082	intracellular chemical homeostasis	10 out of 94 genes, 10.6%	174 out of 6473 background genes, 2.7%	0.06346	0.022	C1_04110W_A, FRP3, MRS4, C2_09590C_A, CFL1, CSA2, GIT3, CFL5, HHT2, ATX1
		51180	vitamin transport	3 out of 94 genes, 3.2%	9 out of 6473 background genes, 0.1%	0.076	0.0327	C3_05380W_A, TNA1, VHT1
	MF	30527	structural constituent of chromatin	7 out of 94 genes, 7.4%	13 out of 6473 background genes, 0.2%	1.77e-08	0	HTA2, C1_04180W_A, HHF1, HHT21, HTB1, HHF22, HHT2
		46982	protein heterodimerization activity	7 out of 94 genes, 7.4%	38 out of 6473 background genes, 0.6%	9.69e-05	0	HTA2, C1_04180W_A, HHF1, HHT21, HTB1, HHF22, HHT2
		16722	oxidoreductase activity, acting on metal ions	4 out of 94 genes, 4.3%	12 out of 6473 background genes, 0.2%	0.00192	0	CFL1, CFL4, CFL5, HHT2
		46983	protein dimerization activity	7 out of 94 genes, 7.4%	61 out of 6473 background genes, 0.9%	0.00255	0	HTA2, C1_04180W_A, HHF1, HHT21, HTB1, HHF22, HHT2
		293	ferric-chelate reductase activity	3 out of 94 genes, 3.2%	6 out of 6473 background genes, 0.1%	0.00586	0.008	CFL1, CFL4, CFL5
		15291	secondary active transmembrane transporter activity	6 out of 94 genes, 6.4%	61 out of 6473 background genes, 0.9%	0.02378	0.0267	GIT1, C2_09590C_A, GIT3, DAL52, TNA1, VHT1
		5215	transporter activity	16 out of 94 genes, 17.0%	423 out of 6473 background genes, 6.5%	0.03431	0.0286	C1_10710C_A, GIT1, FRP3, MRS4, C2_09590C_A, C3_05380W_A, HGT17, GIT3, DAL52, TNA1, MAL31, HGT12, HGT13, C7_00380W_A, VHT1, CR_09620C_A
		15144	carbohydrate transmembrane transporter activity	4 out of 94 genes, 4.3%	25 out of 6473 background genes, 0.4%	0.04259	0.025	HGT17, MAL31, HGT12, HGT13
		51119	sugar transmembrane transporter activity	4 out of 94 genes, 4.3%	25 out of 6473 background genes, 0.4%	0.04259	0.0222	HGT17, MAL31, HGT12, HGT13
		22857	transmembrane transporter activity	15 out of 94 genes, 16.0%	389 out of 6473 background genes, 6.0%	0.04387	0.02	C1_10710C_A, GIT1, FRP3, MRS4, C2_09590C_A, C3_05380W_A, HGT17, GIT3, DAL52, TNA1, MAL31, HGT12, HGT13, C7_00380W_A, VHT1
		5315	phosphate transmembrane transporter activity	3 out of 94 genes, 3.2%	11 out of 6473 background genes, 0.2%	0.04587	0.0182	GIT1, C2_09590C_A, GIT3
		140463	chromatin-protein adaptor activity	2 out of 94 genes, 2.1%	3 out of 6473 background genes, 0.0%	0.06324	0.025	HHT21, HHT2
		1406	glycerophosphodiester transmembrane transporter activity	2 out of 94 genes, 2.1%	3 out of 6473 background genes, 0.0%	0.06324	0.0231	GIT1, GIT3
	CC	786	nucleosome	7 out of 94 genes, 7.4%	12 out of 6473 background genes, 0.2%	6.16e-09	0	HTA2, C1_04180W_A, HHF1, HHT21, HTB1, HHF22, HHT2
		32993	protein-DNA complex	8 out of 94 genes, 8.5%	58 out of 6473 background genes, 0.9%	0.00011	0	HTA2, C1_04180W_A, HHF1, HHT21, RAP1, HTB1, HHF22, HHT2
		31298	replication fork protection complex	5 out of 94 genes, 5.3%	24 out of 6473 background genes, 0.4%	0.0015	0	HTA2, HHF1, HTB1, HHF22, HHT2
		140602	nucleolar peripheral inclusion body	4 out of 94 genes, 4.3%	16 out of 6473 background genes, 0.2%	0.00504	0	CDC5, HHT21, SSA2, HHT2
		16234	inclusion body	4 out of 94 genes, 4.3%	16 out of 6473 background genes, 0.2%	0.00504	0	CDC5, HHT21, SSA2, HHT2
		42405	nuclear inclusion body	4 out of 94 genes, 4.3%	16 out of 6473 background genes, 0.2%	0.00504	0	CDC5, HHT21, SSA2, HHT2
		43596	nuclear replication fork	5 out of 94 genes, 5.3%	46 out of 6473 background genes, 0.7%	0.03776	0.0143	HTA2, HHF1, HTB1, HHF22, HHT2
		71944	cell periphery	23 out of 94 genes, 24.5%	791 out of 6473 background genes, 12.2%	0.05475	0.0175	SSA2, C1_10710C_A, GIT1, FRP3, MRS4, KIP2, HWP1, RHD3, PGA30, PGA31, CFL1, CFL4, CFL5, TNA1, C5_03170C_A, CHT2, FET31, HGT12, IQG1, VHT1, ACO1, CR_09240C_A, CHT3
Upregulation		GOID	GO_term	Cluster frequency	Background frequency	Corrected P-value	False discovery rate	Gene(s) annotated to the term
	BP							None
	MF							None
	CC							None

## Sheet: High Iron
Description: The RAP1-deleted and wild-type strains were cultured in YPD medium supplemented with 400 micromolar BPS for 24 h to deplete intracellular iron content. Subsequently, the iron pre-starved cells were grown in YPD ("high-iron") medium for 5h. Differentially expressed genes (DEGs) were compared between the mutant and wild-type strains using RNA-seq analysis (also see Table S1), and were …
Upregulation		GOID	GO_term	Cluster frequency	Background frequency	Corrected P-value	False discovery rate	Gene(s) annotated to the term
	BP	55085	transmembrane transport	53 out of 551 genes, 9.6%	371 out of 6473 background genes, 5.7%	0.07511	0.08	ENA2, CCH1, HNM4, DUR3, GPT1, UGA4, C1_06000W_A, YMC2, HGT8, HGT20, C2_02790C_A, OPT5, MEP1, DAL4, FUR4, DAL9, AAP1, CDR11, DUR35, CDR2, CDR1, GAP2, OAC1, OPT7, AGP2, PHO89, SUL2, XUT1, ARR3, CSA2, ZRT101, CTR1, CAN1, CAN2, MDR1, HGT10, NAG6, HXK1, NAG4, FGR2, C7_00630C_A, C7_01940C_A, C7_01990C_A, C7_02000C_A, CR_01220W_A, CR_01340W_A, PTR2, OPT4, TPO4, CR_07160C_A, FCY24, CR_09390C_A, CR_10640W…
	MF	4190	aspartic-type endopeptidase activity	9 out of 551 genes, 1.6%	17 out of 6473 background genes, 0.3%	0.00087	0	SAP7, DDI1, SAP30, SAP99, APR1, SAP10, SAP6, SAP5, SAP4
		70001	aspartic-type peptidase activity	9 out of 551 genes, 1.6%	17 out of 6473 background genes, 0.3%	0.00087	0	SAP7, DDI1, SAP30, SAP99, APR1, SAP10, SAP6, SAP5, SAP4
		16491	oxidoreductase activity	57 out of 551 genes, 10.3%	394 out of 6473 background genes, 6.1%	0.01073	0.02	C1_01040W_A, UGA2, C1_02270C_A, CSH1, IFD6, C1_04430C_A, ADH2, AOX2, ARG5,6, C1_11530C_A, MRF1, SOD4, SOD5, MXR1, FMO1, AMO1, YIM1, AMO2, C2_06890C_A, ZTA1, RNR22, C2_07840W_A, C2_09860C_A, C3_02070C_A, C3_03570C_A, GTT13, GTT12, C3_05640W_A, C4_04720W_A, CFL2, GDH3, SOU2, OYE32, C4_07040W_A, CFL4, CFL5, FET99, FET31, EBP1, OYE23, GPD2, C6_02480W_A, C6_03600C_A, SOD3, C7_02010C_A, PRX1, C7_04310C…
		5507	copper ion binding	10 out of 551 genes, 1.8%	27 out of 6473 background genes, 0.4%	0.01245	0.015	CCS1, CRP1, SOD4, SOD5, AMO1, AMO2, CUP1, FET99, FET31, CTR1
		4175	endopeptidase activity	15 out of 551 genes, 2.7%	61 out of 6473 background genes, 0.9%	0.03947	0.032	SAP7, DDI1, SAP30, SAP99, YIM1, PRB1, APR1, MCA1, SAP10, SAP6, SAP5, SAP4, C7_03860W_A, CR_00650W_A, CR_00660W_A
		3684	damaged DNA binding	8 out of 551 genes, 1.5%	22 out of 6473 background genes, 0.3%	0.08689	0.0433	RAD16, RAD7, RAD4, RAD3, RAD14, OGG1, CR_03440W_A, CR_03590C_A
	CC	9986	cell surface	41 out of 551 genes, 7.4%	202 out of 6473 background genes, 3.1%	1.17e-05	0	EXG2, XOG1, CSH1, HYR1, SOD4, SOD5, PGA19, PGA17, SPR1, PGA55, IFF6, DDR48, IFF11, PGA44, CDR1, PGA57, HWP2, RBT1, PGA30, PGA31, SAP10, PRA1, IFF8, PGA58, PGA37, FET99, EBP1, GPD2, PGA60, ALS1, ALS9, IHD1, ALS4, ALS2, PGA28, PGA22, RBR2, RBR1, PGA13, INO1, PGA12
		5576	extracellular region	34 out of 551 genes, 6.2%	154 out of 6473 background genes, 2.4%	1.87e-05	0	XOG1, SAP7, PRY1, LIP2, LIP3, GCA1, C1_10810W_A, OP4, HYR1, SOD4, SOD5, IFF11, CDR2, CDR1, RBT7, ECE1, RBT1, SAP10, CSA2, PRA1, CIP1, PLB1, GPD2, CMI1, SAP6, SAP5, SAP4, ALS1, ALS4, ALS2, LIP4, LIP9, LIP7, PGA12
		5618	cell wall	29 out of 551 genes, 5.3%	164 out of 6473 background genes, 2.5%	0.01397	0	EXG2, XOG1, CSH1, HYR1, SOD4, SOD5, SPR3, IFF6, DDR48, IFF11, CSP2, ECE1, HWP2, RBT1, PGA30, PGA31, SAP10, PRA1, IFF8, EBP1, ALS1, ALS9, ALS4, ALS2, CR_00660W_A, RBR2, CR_08380C_A, PGA13, INO1
		9277	fungal-type cell wall	29 out of 551 genes, 5.3%	164 out of 6473 background genes, 2.5%	0.01397	0	EXG2, XOG1, CSH1, HYR1, SOD4, SOD5, SPR3, IFF6, DDR48, IFF11, CSP2, ECE1, HWP2, RBT1, PGA30, PGA31, SAP10, PRA1, IFF8, EBP1, ALS1, ALS9, ALS4, ALS2, CR_00660W_A, RBR2, CR_08380C_A, PGA13, INO1
		30312	external encapsulating structure	40 out of 551 genes, 7.3%	267 out of 6473 background genes, 4.1%	0.03401	0.004	EXG2, XOG1, CSH1, IFD6, ADH2, HYR1, SOD4, SOD5, SPR3, PRB1, APR1, IFF6, DDR48, IFF11, THI4, CSP2, ECE1, HWP2, RBT1, PGA30, PGA31, SAP10, PRA1, IFF8, CIP1, EBP1, C6_02480W_A, SAP6, SAP5, ALS1, ALS9, ALS4, ALS2, CR_00660W_A, DAP1, RBR2, VPS21, CR_08380C_A, PGA13, INO1
Downregulation		GOID	GO_term	Cluster frequency	Background frequency	Corrected P-value	False discovery rate	Gene(s) annotated to the term
	BP	1903047	mitotic cell cycle process	46 out of 472 genes, 9.7%	271 out of 6473 background genes, 4.2%	4.15e-05	0	TUB2, CDC5, SPC19, C1_04200C_A, HHT21, C1_07360W_A, GIN1, C1_12660W_A, DAD1, CLB2, AMN1, CAK1, SCP1, DBF2, SMC2, MTW1, ASE1, IML3, TPD3, C3_07130W_A, HOF1, POL30, C4_02400C_A, AXL2, PRI2, EXO1, MYO1, CCN1, INT1, C5_03170C_A, CTF5, C6_03420W_A, PSF1, IQG1, CHS1, CLB4, CR_01180W_A, CDC27, SPC98, CR_02680W_A, CDC28, HHT2, ORC5, AXL1, CHT3, MCD1
		51641	cellular localization	95 out of 472 genes, 20.1%	765 out of 6473 background genes, 11.8%	5.46e-05	0	RIC1, TUB2, CDC5, RLI1, SPC19, BET4, BST1, C1_04200C_A, HHT21, SSH1, ARC35, C1_07360W_A, C1_07690C_A, ERD1, TIM50, C1_11800C_A, C1_11910W_A, GSG1, MMS2, C1_12660W_A, FEN1, MON2, DAD1, CLB2, C2_02170W_A, TLG2, C2_05850C_A, C2_06620W_A, C2_06770W_A, LTE1, SIT1, MTW1, RAP1, KIP2, C3_01520C_A, SAM50, C3_06750W_A, PMT2, TPD3, C3_06970W_A, HUT1, C3_07050W_A, C3_07130W_A, RBT5, HOF1, C4_01660W_A, TIM12,…
		278	mitotic cell cycle	46 out of 472 genes, 9.7%	280 out of 6473 background genes, 4.3%	0.00011	0	TUB2, CDC5, SPC19, C1_04200C_A, HHT21, C1_07360W_A, GIN1, C1_12660W_A, DAD1, CLB2, AMN1, CAK1, SCP1, DBF2, SMC2, MTW1, ASE1, IML3, TPD3, C3_07130W_A, HOF1, POL30, C4_02400C_A, AXL2, PRI2, EXO1, MYO1, CCN1, INT1, C5_03170C_A, CTF5, C6_03420W_A, PSF1, IQG1, CHS1, CLB4, CR_01180W_A, CDC27, SPC98, CR_02680W_A, CDC28, HHT2, ORC5, AXL1, CHT3, MCD1
		42255	ribosome assembly	16 out of 472 genes, 3.4%	59 out of 6473 background genes, 0.9%	0.00337	0	C1_09040C_A, CSI2, RPL14, C2_05710C_A, RPL11, RPL3, RPS12, RLP24, C4_05230C_A, C5_01540W_A, SPB4, TIF5, C6_02380W_A, MRT4, RPL5, RPS27
		51649	establishment of localization in cell	68 out of 472 genes, 14.4%	538 out of 6473 background genes, 8.3%	0.00338	0	RIC1, TUB2, CDC5, RLI1, SPC19, BET4, BST1, HHT21, C1_07360W_A, C1_07690C_A, C1_11800C_A, C1_11910W_A, GSG1, MMS2, C1_12660W_A, FEN1, MON2, DAD1, CLB2, TLG2, C2_05850C_A, C2_06620W_A, SIT1, KIP2, C3_01520C_A, SAM50, C3_06750W_A, PMT2, HUT1, C3_07050W_A, C3_07130W_A, C4_01660W_A, TIM12, ERV29, C4_02400C_A, C4_02460W_A, EMP70, NUP84, C4_05790W_A, C4_06210C_A, SEC14, C5_00840W_A, MYO1, RCY1, BUD7, C5…
		9058	biosynthetic process	182 out of 472 genes, 38.6%	1895 out of 6473 background genes, 29.3%	0.00502	0	SPE1, ROT1, ERG2, C1_00810W_A, LRO1, GAL7, C1_02330C_A, C1_02380C_A, MNN11, PMM1, SNZ1, RPP1A, RLI1, C1_03370W_A, C1_03620C_A, SEN15, ERB1, C1_04280C_A, ERG3, RHD1, BUD16, RPS22A, C1_06470W_A, LHP1, VRG4, ERD1, C1_08890C_A, C1_09350W_A, C1_11880W_A, C1_11910W_A, MCD4, TRP3, CSI2, C1_12480W_A, C1_12670C_A, RPG1A, FEN1, RPL14, GUP1, DIM1, AGM1, ERG28, PRP39, C2_01860C_A, C2_02120W_A, C2_02170W_A, R…
		6996	organelle organization	102 out of 472 genes, 21.6%	927 out of 6473 background genes, 14.3%	0.00642	0	TUB2, ROT1, LRO1, CDC5, C1_02500W_A, RLI1, SPC19, C1_04110W_A, BST1, C1_04200C_A, HHT21, ARC35, C1_07360W_A, PCL2, C1_09040C_A, C1_09060C_A, SAC1, TIM50, GIN1, C1_11880W_A, C1_11910W_A, CSI2, GSG1, C1_12660W_A, FEN1, RPL14, DAD1, CLB2, TLG2, ABP2, C2_05710C_A, SCP1, DBF2, C2_06770W_A, RPL11, SMC2, RPL3, MTW1, RAP1, KIP2, C3_00340W_A, PET111, SMC3, USO5, HTA3, SAM50, ASE1, TPD3, C3_07050W_A, RPS12…
		27	ribosomal large subunit assembly	12 out of 472 genes, 2.5%	38 out of 6473 background genes, 0.6%	0.01076	0	C1_09040C_A, CSI2, RPL14, C2_05710C_A, RPL11, RPL3, RLP24, C4_05230C_A, SPB4, C6_02380W_A, MRT4, RPL5
		98813	nuclear chromosome segregation	20 out of 472 genes, 4.2%	95 out of 6473 background genes, 1.5%	0.01404	0	TUB2, CDC5, SPC19, HHT21, C1_07360W_A, C1_12660W_A, DAD1, CLB2, SMC2, MTW1, SMC3, ASE1, TPD3, C4_02400C_A, CDC27, SPC98, CR_02680W_A, CDC28, HHT2, MCD1
		140694	membraneless organelle assembly	23 out of 472 genes, 4.9%	119 out of 6473 background genes, 1.8%	0.01418	0	TUB2, LRO1, CDC5, C1_07360W_A, C1_09040C_A, CSI2, RPL14, C2_05710C_A, RPL11, RPL3, ASE1, RPS12, RLP24, C4_05230C_A, C5_01540W_A, SPB4, TIF5, C6_02380W_A, MRT4, RPL5, SPC98, CDC28, RPS27
		70	mitotic sister chromatid segregation	15 out of 472 genes, 3.2%	60 out of 6473 background genes, 0.9%	0.02033	0	TUB2, CDC5, HHT21, C1_07360W_A, C1_12660W_A, CLB2, SMC2, MTW1, ASE1, CDC27, SPC98, CR_02680W_A, CDC28, HHT2, MCD1
		9059	macromolecule biosynthetic process	143 out of 472 genes, 30.3%	1446 out of 6473 background genes, 22.3%	0.02183	0	ROT1, C1_00810W_A, GAL7, C1_02330C_A, C1_02380C_A, MNN11, RPP1A, RLI1, C1_03370W_A, C1_03620C_A, SEN15, ERB1, C1_04280C_A, RPS22A, C1_06470W_A, LHP1, VRG4, ERD1, C1_08890C_A, C1_09350W_A, C1_11880W_A, C1_11910W_A, MCD4, CSI2, C1_12480W_A, C1_12670C_A, RPG1A, RPL14, GUP1, DIM1, PRP39, C2_02120W_A, C2_02170W_A, RPL21A, RPL17B, RPB4, ERF1, C2_05710C_A, VAS1, RPL11, MSU1, RPL3, ARP9, C3_01070C_A, MET…
		44085	cellular component biogenesis	98 out of 472 genes, 20.8%	907 out of 6473 background genes, 14.0%	0.02266	0	TUB2, ROT1, LRO1, CDC5, GAL102, C1_02380C_A, C1_02500W_A, RLI1, ERB1, BST1, HHF1, HHT21, ARC35, C1_07360W_A, PPR13, C1_09040C_A, SAC1, RPL82, CSI2, GSG1, MMS2, RPL14, DIM1, RPN9, PRP39, RPL17B, ABP2, C2_05710C_A, RPL11, RPL3, KIP2, C2_10320C_A, C3_00340W_A, C3_01070C_A, RPS7A, UTP4, PET111, SMC3, C3_02840W_A, HTA3, RPL35, RPL8B, SAM50, ASE1, C3_06760W_A, RPS12, BMT1, HOF1, RLP24, C4_01140C_A, RPS…
		16129	phytosteroid biosynthetic process	10 out of 472 genes, 2.1%	29 out of 6473 background genes, 0.4%	0.02547	0	ERG2, ERG3, ERG28, ERG9, ERG24, ERG4, ERG6, ERG11, ERG5, ERG13
		1902653	secondary alcohol biosynthetic process	10 out of 472 genes, 2.1%	29 out of 6473 background genes, 0.4%	0.02547	0	ERG2, ERG3, ERG28, ERG9, ERG24, ERG4, ERG6, ERG11, ERG5, ERG13
		6696	ergosterol biosynthetic process	10 out of 472 genes, 2.1%	29 out of 6473 background genes, 0.4%	0.02547	0	ERG2, ERG3, ERG28, ERG9, ERG24, ERG4, ERG6, ERG11, ERG5, ERG13
		7080	mitotic metaphase chromosome alignment	7 out of 472 genes, 1.5%	14 out of 6473 background genes, 0.2%	0.02673	0	CDC5, HHT21, C1_12660W_A, CLB2, CR_02680W_A, CDC28, HHT2
		50000	chromosome localization	14 out of 472 genes, 3.0%	55 out of 6473 background genes, 0.8%	0.0311	0	CDC5, SPC19, HHT21, C1_07360W_A, C1_12660W_A, DAD1, ESC4, CLB2, C4_01660W_A, C4_02400C_A, NUP84, CR_02680W_A, CDC28, HHT2
		10696	positive regulation of mitotic spindle pole body separation	4 out of 472 genes, 0.8%	4 out of 6473 background genes, 0.1%	0.03257	0	CDC5, CLB2, CLB4, CDC28
		42254	ribosome biogenesis	43 out of 472 genes, 9.1%	313 out of 6473 background genes, 4.8%	0.03696	0	RLI1, ERB1, C1_09040C_A, RPL82, CSI2, RPL14, DIM1, RPL17B, C2_05710C_A, RPL11, RPL3, RPS7A, UTP4, C3_02840W_A, RPL35, RPL8B, C3_06760W_A, RPS12, RLP24, RPS6A, C4_01660W_A, SAS10, RPL30, C4_05230C_A, C4_06210C_A, C5_01540W_A, SPB4, TIF5, UTP13, C5_04910W_A, RPL10A, C6_02380W_A, MRT4, RPL5, C7_03400C_A, ENP1, C7_03850W_A, RPS3, RPS27, RPS20, ELF1, SIK1, CR_10630W_A
		70925	organelle assembly	25 out of 472 genes, 5.3%	144 out of 6473 background genes, 2.2%	0.0413	0	TUB2, LRO1, CDC5, C1_07360W_A, C1_09040C_A, CSI2, GSG1, RPL14, C2_05710C_A, RPL11, RPL3, ASE1, RPS12, RLP24, C4_05230C_A, C5_01540W_A, SPB4, TIF5, C6_02380W_A, MRT4, RPL5, SPC98, CDC28, CR_06520C_A, RPS27
		33036	macromolecule localization	70 out of 472 genes, 14.8%	601 out of 6473 background genes, 9.3%	0.04156	0	RIC1, LRO1, BET4, BST1, SSH1, ARC35, C1_07690C_A, ERD1, TIM50, C1_11800C_A, C1_11910W_A, GSG1, MMS2, MON2, RBE1, C2_02170W_A, TLG2, C2_05850C_A, C2_06620W_A, C2_06770W_A, LTE1, MTW1, RAP1, C3_01520C_A, SAM50, C3_06750W_A, PMT2, TPD3, C3_06970W_A, C3_07050W_A, RBT5, HOF1, C4_01140C_A, C4_01660W_A, TIM12, C4_02460W_A, NUP84, C4_05380C_A, C4_05790W_A, SEC14, C5_00840W_A, MYO1, INT1, C5_03170C_A, BUD…
		22402	cell cycle process	56 out of 472 genes, 11.9%	453 out of 6473 background genes, 7.0%	0.05332	0.0009	TUB2, CDC5, SPC19, C1_04200C_A, HHT21, C1_07360W_A, GIN1, C1_12660W_A, DAD1, ESC4, CLB2, AMN1, CAK1, SCP1, DBF2, SMC2, MTW1, C2_10320C_A, GPA2, SMC3, ASE1, IML3, TPD3, C3_07130W_A, HOF1, POL30, C4_02400C_A, AXL2, C4_05230C_A, PRI2, SEC14, EXO1, MYO1, CCN1, INT1, C5_03170C_A, C5_04910W_A, CTF5, C6_03420W_A, PSF1, IQG1, TEP1, CHS1, C7_03850W_A, CLB4, CR_01180W_A, CDC27, SPC98, CR_02680W_A, CDC28, H…
		51303	establishment of chromosome localization	11 out of 472 genes, 2.3%	38 out of 6473 background genes, 0.6%	0.0634	0.0008	CDC5, SPC19, HHT21, C1_07360W_A, C1_12660W_A, DAD1, CLB2, C4_02400C_A, CR_02680W_A, CDC28, HHT2
		43413	macromolecule glycosylation	17 out of 472 genes, 3.6%	81 out of 6473 background genes, 1.3%	0.06587	0.0008	ROT1, C1_00810W_A, GAL7, MNN11, VRG4, ERD1, MNT1, ALG8, DIE2, MNN9, PMT2, BMT1, C6_04340W_A, MNN26, CR_04280C_A, ALG6, PMT5
		6486	protein glycosylation	17 out of 472 genes, 3.6%	81 out of 6473 background genes, 1.3%	0.06587	0.0008	ROT1, C1_00810W_A, GAL7, MNN11, VRG4, ERD1, MNT1, ALG8, DIE2, MNN9, PMT2, BMT1, C6_04340W_A, MNN26, CR_04280C_A, ALG6, PMT5
		16126	sterol biosynthetic process	10 out of 472 genes, 2.1%	32 out of 6473 background genes, 0.5%	0.0672	0.0007	ERG2, ERG3, ERG28, ERG9, ERG24, ERG4, ERG6, ERG11, ERG5, ERG13
		6694	steroid biosynthetic process	10 out of 472 genes, 2.1%	32 out of 6473 background genes, 0.5%	0.0672	0.0007	ERG2, ERG3, ERG28, ERG9, ERG24, ERG4, ERG6, ERG11, ERG5, ERG13
		819	sister chromatid segregation	15 out of 472 genes, 3.2%	66 out of 6473 background genes, 1.0%	0.06821	0.0007	TUB2, CDC5, HHT21, C1_07360W_A, C1_12660W_A, CLB2, SMC2, MTW1, ASE1, CDC27, SPC98, CR_02680W_A, CDC28, HHT2, MCD1
		7059	chromosome segregation	22 out of 472 genes, 4.7%	123 out of 6473 background genes, 1.9%	0.07628	0.0007	TUB2, CDC5, SPC19, HHT21, C1_07360W_A, C1_12660W_A, DAD1, CLB2, SMC2, MTW1, SMC3, ASE1, TPD3, C4_02400C_A, C6_03420W_A, CDC27, SPC98, CR_02680W_A, CDC28, HHT2, CR_09490W_A, MCD1
		70085	glycosylation	17 out of 472 genes, 3.6%	82 out of 6473 background genes, 1.3%	0.07762	0.0006	ROT1, C1_00810W_A, GAL7, MNN11, VRG4, ERD1, MNT1, ALG8, DIE2, MNN9, PMT2, BMT1, C6_04340W_A, MNN26, CR_04280C_A, ALG6, PMT5
		7049	cell cycle	57 out of 472 genes, 12.1%	470 out of 6473 background genes, 7.3%	0.07845	0.0006	TUB2, CDC5, SPC19, C1_04200C_A, HHT21, C1_07360W_A, GIN1, GSG1, C1_12660W_A, DAD1, ESC4, CLB2, AMN1, CAK1, SCP1, DBF2, SMC2, MTW1, C2_10320C_A, GPA2, SMC3, ASE1, IML3, TPD3, C3_07130W_A, HOF1, POL30, C4_02400C_A, AXL2, C4_05230C_A, PRI2, SEC14, EXO1, MYO1, CCN1, INT1, C5_03170C_A, C5_04910W_A, CTF5, C6_03420W_A, PSF1, IQG1, TEP1, CHS1, C7_03850W_A, CLB4, CR_01180W_A, CDC27, SPC98, CR_02680W_A, CD…
	MF	5198	structural molecule activity	51 out of 472 genes, 10.8%	240 out of 6473 background genes, 3.7%	3.44e-10	0	TUB2, C1_01680C_A, C1_02330C_A, RPP1A, C1_03620C_A, HTA2, C1_04180W_A, HHF1, HHT21, RPS22A, C1_06470W_A, C1_08920W_A, C1_11880W_A, C1_12280C_A, RPL14, RPN9, C2_01740C_A, RPL21A, RPL17B, C2_05710C_A, RPL11, RPL3, ARP9, RPS7A, C3_01850W_A, RPL9B, HTA3, RPL35, C3_06750W_A, RPS12, C3_07390C_A, C4_00660W_A, RPS6A, RPL20B, C4_01660W_A, NUP84, RPL30, C5_01540W_A, C5_01700W_A, C5_03290C_A, RPL10A, C6_037…
		3735	structural constituent of ribosome	37 out of 472 genes, 7.8%	164 out of 6473 background genes, 2.5%	8.6e-08	0	C1_01680C_A, C1_02330C_A, RPP1A, C1_03620C_A, RPS22A, C1_06470W_A, C1_08920W_A, C1_11880W_A, C1_12280C_A, RPL14, C2_01740C_A, RPL21A, RPL17B, C2_05710C_A, RPL11, RPL3, RPS7A, C3_01850W_A, RPL9B, RPL35, RPS12, C3_07390C_A, C4_00660W_A, RPS6A, RPL20B, RPL30, C5_01540W_A, C5_01700W_A, C5_03290C_A, RPL10A, C6_03730C_A, RPL5, MRP7, RPL15A, RPS3, RPS27, RPS20
		30527	structural constituent of chromatin	8 out of 472 genes, 1.7%	13 out of 6473 background genes, 0.2%	0.0002	0	HTA2, C1_04180W_A, HHF1, HHT21, HTA3, HHO1, HHF22, HHT2
		8092	cytoskeletal protein binding	19 out of 472 genes, 4.0%	98 out of 6473 background genes, 1.5%	0.01974	0	SPC19, ARC35, C1_07360W_A, DAD1, ABP2, SCP1, C2_06770W_A, KIP2, C3_01070C_A, ASE1, HOF1, MYO1, ARC18, IQG1, CR_01070W_A, CR_01180W_A, SPC98, CR_02680W_A, YKE2
		16758	hexosyltransferase activity	15 out of 472 genes, 3.2%	76 out of 6473 background genes, 1.2%	0.09333	0.012	C1_00810W_A, MNN11, C1_04280C_A, RHD1, MNT1, ALG8, DIE2, GPI1, MNN9, PMT2, BMT1, C6_04340W_A, CHS1, ALG6, PMT5
	CC	44391	ribosomal subunit	37 out of 472 genes, 7.8%	162 out of 6473 background genes, 2.5%	5.73e-08	0	C1_01680C_A, C1_02330C_A, RPP1A, RPS22A, C1_06470W_A, C1_08920W_A, C1_11880W_A, C1_12280C_A, RPL14, C2_01740C_A, RPL21A, RPL17B, C2_05710C_A, RPL11, RPL3, C3_01850W_A, RPL9B, RPL35, RPL8B, RPS12, C3_07390C_A, C4_00660W_A, RPS6A, RPL20B, RPL30, C5_01540W_A, C5_01700W_A, C5_03290C_A, RPL10A, C6_03730C_A, ASC1, RPL5, MRP7, RPL15A, RPS3, RPS27, RPS20
		5840	ribosome	41 out of 472 genes, 8.7%	200 out of 6473 background genes, 3.1%	2.02e-07	0	C1_01680C_A, C1_02330C_A, RPP1A, C1_03370W_A, C1_03620C_A, RPS22A, C1_06470W_A, C1_08920W_A, C1_11880W_A, C1_12280C_A, RPL14, C2_01740C_A, RPL21A, RPL17B, C2_05710C_A, RPL11, RPL3, RPS7A, C3_01850W_A, RPL9B, RPL35, RPL8B, RPS12, C3_07390C_A, C4_00660W_A, RPS6A, RPL20B, RPL30, C5_01540W_A, C5_01700W_A, C5_03290C_A, RPL10A, C6_03730C_A, C6_04060W_A, ASC1, RPL5, MRP7, RPL15A, RPS3, RPS27, RPS20
		22626	cytosolic ribosome	26 out of 472 genes, 5.5%	95 out of 6473 background genes, 1.5%	5.21e-07	0	C1_02330C_A, RPP1A, RPS22A, C1_06470W_A, RPL14, RPL21A, RPL17B, C2_05710C_A, RPL11, RPL3, RPL9B, RPL35, RPL8B, RPS12, RPS6A, RPL20B, RPL30, C5_01540W_A, RPL10A, C6_04060W_A, ASC1, RPL5, RPL15A, RPS3, RPS27, RPS20
		43228	membraneless organelle	134 out of 472 genes, 28.4%	1160 out of 6473 background genes, 17.9%	1.12e-06	0	TUB2, LRO1, CDC5, C1_01680C_A, C1_02330C_A, RPP1A, C1_03370W_A, C1_03620C_A, SPC19, C1_04110W_A, ERB1, HTA2, C1_04180W_A, HHF1, HHT21, ARC35, RPS22A, C1_06470W_A, C1_07360W_A, LHP1, C1_08150C_A, C1_08920W_A, GIN1, C1_11880W_A, C1_12280C_A, CSI2, C1_12480W_A, C1_12660W_A, RPG1A, RPL14, CGA1, DAD1, RPN9, ESC4, CLB2, C2_01740C_A, C2_02120W_A, RPL21A, RPL17B, RPB4, ERF1, C2_05710C_A, SCP1, DBF2, C2_0…
		43232	intracellular membraneless organelle	134 out of 472 genes, 28.4%	1160 out of 6473 background genes, 17.9%	1.12e-06	0	TUB2, LRO1, CDC5, C1_01680C_A, C1_02330C_A, RPP1A, C1_03370W_A, C1_03620C_A, SPC19, C1_04110W_A, ERB1, HTA2, C1_04180W_A, HHF1, HHT21, ARC35, RPS22A, C1_06470W_A, C1_07360W_A, LHP1, C1_08150C_A, C1_08920W_A, GIN1, C1_11880W_A, C1_12280C_A, CSI2, C1_12480W_A, C1_12660W_A, RPG1A, RPL14, CGA1, DAD1, RPN9, ESC4, CLB2, C2_01740C_A, C2_02120W_A, RPL21A, RPL17B, RPB4, ERF1, C2_05710C_A, SCP1, DBF2, C2_0…
		32991	protein-containing complex	180 out of 472 genes, 38.1%	1715 out of 6473 background genes, 26.5%	1.7e-06	0	RIC1, TUB2, C1_00810W_A, MED22, C1_01680C_A, C1_02330C_A, MNN11, SNZ1, RPP1A, RLI1, C1_03370W_A, SEN15, SPC19, BET4, ERB1, HTA2, C1_04180W_A, C1_04200C_A, HHF1, HHT21, C1_04280C_A, SSH1, ARC35, RPS22A, C1_06470W_A, LHP1, PCL2, C1_08890C_A, C1_08920W_A, RPL82, TIM50, GIN1, C1_11800C_A, C1_11880W_A, C1_11910W_A, TRP3, C1_12280C_A, CSI2, C1_12480W_A, GSG1, MMS2, C1_12670C_A, RPG1A, RPL14, CGA1, DAD1…
		1990904	ribonucleoprotein complex	70 out of 472 genes, 14.8%	481 out of 6473 background genes, 7.4%	2.06e-06	0	C1_01680C_A, C1_02330C_A, RPP1A, C1_03370W_A, ERB1, RPS22A, C1_06470W_A, LHP1, C1_08890C_A, C1_08920W_A, RPL82, C1_11880W_A, C1_12280C_A, CSI2, C1_12480W_A, C1_12670C_A, RPG1A, RPL14, DIM1, C2_01740C_A, PRP39, RPL21A, RPL17B, C2_05710C_A, RPL11, RPL3, RPS7A, C3_01850W_A, UTP4, RPL9B, C3_02840W_A, RPL35, RPL8B, C3_06760W_A, C3_06970W_A, RPS12, C3_07390C_A, RLP24, C4_00660W_A, RPS6A, NIP1, RPL20B, …
		22625	cytosolic large ribosomal subunit	17 out of 472 genes, 3.6%	50 out of 6473 background genes, 0.8%	1.04e-05	0	C1_02330C_A, RPP1A, C1_06470W_A, RPL14, RPL21A, RPL17B, C2_05710C_A, RPL11, RPL3, RPL9B, RPL35, RPL8B, RPL20B, RPL30, RPL10A, RPL5, RPL15A
		5622	intracellular anatomical structure	292 out of 472 genes, 61.9%	3271 out of 6473 background genes, 50.5%	5.18e-05	0	RIC1, TUB2, ROT1, C1_00810W_A, NRM1, LRO1, CDC5, MED22, C1_01680C_A, GAL1, GAL7, C1_02330C_A, MNN11, PMM1, C1_02500W_A, SNZ1, RPP1A, RLI1, C1_03370W_A, C1_03620C_A, SEN15, SPC19, BET4, C1_04110W_A, ERB1, HTA2, C1_04180W_A, BST1, C1_04200C_A, HHF1, HHT21, C1_04280C_A, ERG3, C1_04780C_A, C1_04980C_A, SSH1, ARC35, BUD16, RPS22A, C1_06470W_A, C1_07360W_A, LHP1, C1_07690C_A, VRG4, ERD1, C1_08150C_A, P…
		786	nucleosome	8 out of 472 genes, 1.7%	12 out of 6473 background genes, 0.2%	8.28e-05	0	HTA2, C1_04180W_A, HHF1, HHT21, HTA3, HHO1, HHF22, HHT2
		43229	intracellular organelle	267 out of 472 genes, 56.6%	2940 out of 6473 background genes, 45.4%	8.58e-05	0	RIC1, TUB2, ROT1, C1_00810W_A, NRM1, LRO1, CDC5, MED22, C1_01680C_A, C1_02330C_A, MNN11, C1_02500W_A, RPP1A, RLI1, C1_03370W_A, C1_03620C_A, SEN15, SPC19, BET4, C1_04110W_A, ERB1, HTA2, C1_04180W_A, BST1, C1_04200C_A, HHF1, HHT21, C1_04280C_A, ERG3, C1_04980C_A, SSH1, ARC35, BUD16, RPS22A, C1_06470W_A, C1_07360W_A, LHP1, C1_07690C_A, VRG4, ERD1, C1_08150C_A, PCL2, C1_08890C_A, PPR13, C1_08920W_A,…
		43226	organelle	268 out of 472 genes, 56.8%	2992 out of 6473 background genes, 46.2%	0.00033	0	RIC1, TUB2, ROT1, C1_00810W_A, NRM1, LRO1, CDC5, MED22, C1_01680C_A, C1_02330C_A, MNN11, C1_02500W_A, RPP1A, RLI1, C1_03370W_A, C1_03620C_A, SEN15, SPC19, BET4, C1_04110W_A, ERB1, HTA2, C1_04180W_A, BST1, C1_04200C_A, HHF1, HHT21, C1_04280C_A, ERG3, C1_04980C_A, SSH1, ARC35, BUD16, RPS22A, C1_06470W_A, C1_07360W_A, LHP1, C1_07690C_A, VRG4, ERD1, C1_08150C_A, PCL2, C1_08890C_A, PPR13, C1_08920W_A,…
		15934	large ribosomal subunit	22 out of 472 genes, 4.7%	98 out of 6473 background genes, 1.5%	0.0004	0	C1_02330C_A, RPP1A, C1_06470W_A, C1_11880W_A, C1_12280C_A, RPL14, C2_01740C_A, RPL21A, RPL17B, C2_05710C_A, RPL11, RPL3, RPL9B, RPL35, RPL8B, RPL20B, RPL30, C5_01700W_A, RPL10A, RPL5, MRP7, RPL15A
		5737	cytoplasm	211 out of 472 genes, 44.7%	2296 out of 6473 background genes, 35.5%	0.00313	0	RIC1, TUB2, ROT1, C1_00810W_A, NRM1, LRO1, C1_01680C_A, GAL1, GAL7, C1_02330C_A, MNN11, PMM1, C1_02500W_A, SNZ1, RPP1A, RLI1, C1_03370W_A, BET4, C1_04110W_A, BST1, C1_04200C_A, C1_04280C_A, ERG3, C1_04780C_A, C1_04980C_A, SSH1, ARC35, BUD16, RPS22A, C1_06470W_A, LHP1, VRG4, ERD1, PPR13, C1_08920W_A, ZWF1, C1_09060C_A, SAC1, TIM50, C1_11800C_A, C1_11880W_A, MCD4, TRP3, C1_12280C_A, GSG1, MMS2, RPG…
		15935	small ribosomal subunit	15 out of 472 genes, 3.2%	64 out of 6473 background genes, 1.0%	0.01147	0	C1_01680C_A, RPS22A, C1_08920W_A, C3_01850W_A, RPS12, C3_07390C_A, C4_00660W_A, RPS6A, C5_01540W_A, C5_03290C_A, C6_03730C_A, ASC1, RPS3, RPS27, RPS20
		775	chromosome, centromeric region	19 out of 472 genes, 4.0%	101 out of 6473 background genes, 1.6%	0.02933	0.0025	CDC5, SPC19, HHT21, C1_07360W_A, C1_08150C_A, C1_12660W_A, DAD1, ESC4, SMC2, MTW1, SMC3, IML3, TPD3, CTF5, C6_03420W_A, CR_02680W_A, HHT2, CR_06920W_A, MCD1
		5815	microtubule organizing center	13 out of 472 genes, 2.8%	55 out of 6473 background genes, 0.8%	0.0341	0.0024	TUB2, CDC5, C1_12660W_A, CLB2, DBF2, KIP2, USO5, TPD3, C4_02400C_A, MYO1, IQG1, SPC98, CDC28
		779	condensed chromosome, centromeric region	14 out of 472 genes, 3.0%	63 out of 6473 background genes, 1.0%	0.03838	0.0044	CDC5, SPC19, C1_07360W_A, C1_08150C_A, C1_12660W_A, DAD1, SMC2, MTW1, SMC3, IML3, CTF5, C6_03420W_A, CR_02680W_A, CR_06920W_A
		99080	supramolecular complex	24 out of 472 genes, 5.1%	147 out of 6473 background genes, 2.3%	0.0399	0.0042	TUB2, CDC5, C1_03370W_A, SPC19, C1_07360W_A, C1_08150C_A, C1_12660W_A, RPG1A, DAD1, RPB4, ERF1, C2_06770W_A, SMC2, MTW1, KIP2, ASE1, IML3, NIP1, MES1, CTF5, C6_03420W_A, PRT1, CR_02680W_A, CR_06920W_A
		15630	microtubule cytoskeleton	18 out of 472 genes, 3.8%	96 out of 6473 background genes, 1.5%	0.04646	0.004	TUB2, CDC5, SPC19, C1_07360W_A, C1_12660W_A, DAD1, CLB2, DBF2, MTW1, KIP2, USO5, ASE1, TPD3, C4_02400C_A, MYO1, IQG1, SPC98, CDC28
		776	kinetochore	13 out of 472 genes, 2.8%	57 out of 6473 background genes, 0.9%	0.05028	0.0038	CDC5, SPC19, C1_07360W_A, C1_08150C_A, C1_12660W_A, DAD1, SMC2, MTW1, IML3, CTF5, C6_03420W_A, CR_02680W_A, CR_06920W_A
		12505	endomembrane system	69 out of 472 genes, 14.6%	621 out of 6473 background genes, 9.6%	0.05191	0.0045	RIC1, ROT1, C1_00810W_A, LRO1, MNN11, C1_04110W_A, BST1, C1_04200C_A, C1_04280C_A, ERG3, SSH1, C1_07690C_A, VRG4, ERD1, SAC1, C1_11800C_A, C1_11910W_A, MCD4, GSG1, FEN1, MON2, GUP1, ERG28, C2_02170W_A, TLG2, C2_05850C_A, C2_06620W_A, SIT1, ERG9, C2_10010C_A, ERG4, MNT1, ALG8, ERG6, DIE2, GPI1, MNN9, C3_06750W_A, PMT2, C3_07050W_A, C3_07130W_A, C4_01660W_A, C4_02400C_A, C4_02460W_A, EMP70, NUP84, …
		5852	eukaryotic translation initiation factor 3 complex	5 out of 472 genes, 1.1%	9 out of 6473 background genes, 0.1%	0.05726	0.0052	RLI1, RPG1A, NIP1, C5_02660C_A, PRT1
		32993	protein-DNA complex	13 out of 472 genes, 2.8%	58 out of 6473 background genes, 0.9%	0.06059	0.005	HTA2, C1_04180W_A, HHF1, HHT21, RAP1, HTA3, PRI2, PSF1, HHO1, C7_03850W_A, HHF22, HHT2, ORC5
		5856	cytoskeleton	28 out of 472 genes, 5.9%	190 out of 6473 background genes, 2.9%	0.06996	0.0056	TUB2, CDC5, SPC19, ARC35, C1_07360W_A, C1_12660W_A, DAD1, CLB2, SCP1, DBF2, C2_06770W_A, MTW1, KIP2, USO5, ASE1, TPD3, HOF1, C4_02400C_A, AXL2, MYO1, INT1, C5_03170C_A, ARC18, IQG1, CR_00600C_A, CR_01180W_A, SPC98, CDC28
		5816	spindle pole body	12 out of 472 genes, 2.5%	52 out of 6473 background genes, 0.8%	0.07911	0.0077	TUB2, CDC5, C1_12660W_A, CLB2, DBF2, KIP2, USO5, TPD3, C4_02400C_A, IQG1, SPC98, CDC28
